# Supplementary material for: A critical role for the chromatin remodeller CHD7 in anterior mesoderm during cardiovascular development
Source: Dev Biol. 2015 Sep 1;405(1):82–95. doi: 10.1016/j.ydbio.2015.06.017 (PMC4534312; doi:10.1016/j.ydbio.2015.06.017)
Supplement: Supplementary file 2 — Supplementary material [file mmc2.xlsx]

## Sheet: E11.5 down
EnsemblID	symbol	chromosome_name	description	log2FC	P.Value	adj.P.Val
ENSMUSG00000041235	Chd7	4	chromodomain helicase DNA binding protein 7 [Source:MGI Symbol;Acc:MGI:2444748]	-1.68285	6.10775e-09	0.000212305
ENSMUSG00000031558	Slit2	5	slit homolog 2 (Drosophila) [Source:MGI Symbol;Acc:MGI:1315205]	-0.987075	2.43882e-08	0.000282577
ENSMUSG00000035551	Igfbpl1	4	insulin-like growth factor binding protein-like 1 [Source:MGI Symbol;Acc:MGI:1933198]	-1.30215	1.07999e-07	0.000938514
ENSMUSG00000019787	Trdn	10	triadin [Source:MGI Symbol;Acc:MGI:1924007]	-1.0781	6.83717e-07	0.0023766
ENSMUSG00000039579	Grin3a	4	glutamate receptor ionotropic, NMDA3A [Source:MGI Symbol;Acc:MGI:1933206]	-0.971964	6.20881e-07	0.0023766
ENSMUSG00000028883	Sema3a	5	sema domain, immunoglobulin domain (Ig), short basic domain, secreted, (semaphorin) 3A [Source:MGI Symbol;Acc:MGI:107558]	-0.894087	9.86792e-07	0.00263853
ENSMUSG00000018893	Mb	15	myoglobin [Source:MGI Symbol;Acc:MGI:96922]	-1.19552	3.24398e-06	0.00593478
ENSMUSG00000024868	Dkk1	19	dickkopf homolog 1 (Xenopus laevis) [Source:MGI Symbol;Acc:MGI:1329040]	-1.23243	1.13345e-05	0.0127093
ENSMUSG00000004151	Etv1	12	ets variant gene 1 [Source:MGI Symbol;Acc:MGI:99254]	-0.614038	1.10993e-05	0.0127093
ENSMUSG00000019906	Lin7a	10	lin-7 homolog A (C. elegans) [Source:MGI Symbol;Acc:MGI:2135609]	-1.56603	1.79814e-05	0.0178581
ENSMUSG00000044067	Gpr22	12	G protein-coupled receptor 22 [Source:MGI Symbol;Acc:MGI:1920260]	-0.838585	2.11386e-05	0.0188404
ENSMUSG00000052516	Robo2	16	roundabout homolog 2 (Drosophila) [Source:MGI Symbol;Acc:MGI:1890110]	-0.906732	2.38001e-05	0.0200947
ENSMUSG00000074491	Clec4g	8	C-type lectin domain family 4, member g [Source:MGI Symbol;Acc:MGI:1923113]	-0.985733	2.51574e-05	0.0203366
ENSMUSG00000069171	Nr2f1	13	nuclear receptor subfamily 2, group F, member 1 [Source:MGI Symbol;Acc:MGI:1352451]	-1.24119	4.09155e-05	0.0276922
ENSMUSG00000016494	Cd34	1	CD34 antigen [Source:MGI Symbol;Acc:MGI:88329]	-0.647018	4.14268e-05	0.0276922
ENSMUSG00000073764	Gm12888	4	predicted gene 12888 [Source:MGI Symbol;Acc:MGI:3652130]	-0.837367	4.38451e-05	0.0282233
ENSMUSG00000027463	Slc52a3	2	solute carrier protein family 52, member 3 [Source:MGI Symbol;Acc:MGI:1916948]	-1.37099	4.53536e-05	0.0286635
ENSMUSG00000007653	Gabrb2	11	gamma-aminobutyric acid (GABA) A receptor, subunit beta 2 [Source:MGI Symbol;Acc:MGI:95620]	-0.821405	5.01663e-05	0.0291606
ENSMUSG00000020061	Mybpc1	10	myosin binding protein C, slow-type [Source:MGI Symbol;Acc:MGI:1336213]	-1.24958	5.31718e-05	0.0302992
ENSMUSG00000025488	Cox8b	7	cytochrome c oxidase, subunit VIIIb [Source:MGI Symbol;Acc:MGI:105958]	-1.17172	6.16097e-05	0.0322532
ENSMUSG00000020682	Mmp28	11	matrix metallopeptidase 28 (epilysin) [Source:MGI Symbol;Acc:MGI:2153062]	-0.564071	6.10089e-05	0.0322532
ENSMUSG00000026678	Rgs5	1	regulator of G-protein signaling 5 [Source:MGI Symbol;Acc:MGI:1098434]	-2.0388	6.75558e-05	0.0340325
ENSMUSG00000049537	Tecrl	5	trans-2,3-enoyl-CoA reductase-like [Source:MGI Symbol;Acc:MGI:2444966]	-0.643481	6.92668e-05	0.0341256
ENSMUSG00000022519	Srl	16	sarcalumenin [Source:MGI Symbol;Acc:MGI:2146620]	-0.550399	7.57582e-05	0.0346494
ENSMUSG00000033737	Fndc3c1	X	fibronectin type III domain containing 3C1 [Source:MGI Symbol;Acc:MGI:2685630]	-1.06723	8.04522e-05	0.035399
ENSMUSG00000059742	Kcnh7	2	potassium voltage-gated channel, subfamily H (eag-related), member 7 [Source:MGI Symbol;Acc:MGI:2159566]	-0.991925	8.02573e-05	0.035399
ENSMUSG00000039057	Myo16	8	myosin XVI [Source:MGI Symbol;Acc:MGI:2685951]	-0.717406	0.00011271	0.0446459
ENSMUSG00000055639	Dach1	14	dachshund 1 (Drosophila) [Source:MGI Symbol;Acc:MGI:1277991]	-0.672832	0.000116984	0.0449835
ENSMUSG00000019851	Perp	10	PERP, TP53 apoptosis effector [Source:MGI Symbol;Acc:MGI:1929938]	-0.650008	0.000117765	0.0449835
ENSMUSG00000061080	Lsamp	16	limbic system-associated membrane protein [Source:MGI Symbol;Acc:MGI:1261760]	-0.577336	0.000115531	0.0449835
ENSMUSG00000023328	Ache	5	acetylcholinesterase [Source:MGI Symbol;Acc:MGI:87876]	-0.799425	0.000137333	0.0497258
ENSMUSG00000038997	Asb17	3	ankyrin repeat and SOCS box-containing 17 [Source:MGI Symbol;Acc:MGI:1914022]	-1.25557	0.000155511	0.0522105
ENSMUSG00000053441	Adamts19	18	a disintegrin-like and metallopeptidase (reprolysin type) with thrombospondin type 1 motif, 19 [Source:MGI Symbol;Acc:MGI:2442875]	-0.86534	0.000156211	0.0522105
ENSMUSG00000036295	Lrrn3	12	leucine rich repeat protein 3, neuronal [Source:MGI Symbol;Acc:MGI:106036]	-0.863382	0.000155597	0.0522105
ENSMUSG00000023964	Calcr	6	calcitonin receptor [Source:MGI Symbol;Acc:MGI:101950]	-1.06669	0.000168635	0.0547826
ENSMUSG00000055026	Gabrg3	7	gamma-aminobutyric acid (GABA) A receptor, subunit gamma 3 [Source:MGI Symbol;Acc:MGI:95624]	-0.723646	0.000183376	0.0568114
ENSMUSG00000069378	Prdm6	18	PR domain containing 6 [Source:MGI Symbol;Acc:MGI:2684938]	-0.525563	0.000179892	0.0568114
ENSMUSG00000027684	Mecom	3	MDS1 and EVI1 complex locus [Source:MGI Symbol;Acc:MGI:95457]	-0.548231	0.000217222	0.0634508
ENSMUSG00000018983	E2f2	4	E2F transcription factor 2 [Source:MGI Symbol;Acc:MGI:1096341]	-0.909715	0.000247177	0.0690892
ENSMUSG00000030055	Rab43	6	RAB43, member RAS oncogene family [Source:MGI Symbol;Acc:MGI:1917084]	-0.64763	0.000250438	0.0690892
ENSMUSG00000041216	Clvs1	4	clavesin 1 [Source:MGI Symbol;Acc:MGI:1921688]	-0.700737	0.000284739	0.0744174
ENSMUSG00000015354	Pcolce2	9	procollagen C-endopeptidase enhancer 2 [Source:MGI Symbol;Acc:MGI:1923727]	-0.853998	0.000306274	0.0775297
ENSMUSG00000027276	Jag1	2	jagged 1 [Source:MGI Symbol;Acc:MGI:1095416]	-0.540534	0.000307799	0.0775297
ENSMUSG00000023093	Gm7257	9	predicted gene 7257 [Source:MGI Symbol;Acc:MGI:3647831]	-0.750335	0.000319909	0.0800003
ENSMUSG00000023903	Mmp25	17	matrix metallopeptidase 25 [Source:MGI Symbol;Acc:MGI:2443938]	-0.800027	0.000334939	0.0829526
ENSMUSG00000059898	Dsc3	18	desmocollin 3 [Source:MGI Symbol;Acc:MGI:1194993]	-0.757699	0.000347819	0.0829806
ENSMUSG00000020020	Usp44	10	ubiquitin specific peptidase 44 [Source:MGI Symbol;Acc:MGI:3045318]	-0.701238	0.000344763	0.0829806
ENSMUSG00000039200	Atf7ip2	16	activating transcription factor 7 interacting protein 2 [Source:MGI Symbol;Acc:MGI:1922579]	-1.15651	0.000397224	0.0857608
ENSMUSG00000004110	Cacna1e	1	calcium channel, voltage-dependent, R type, alpha 1E subunit [Source:MGI Symbol;Acc:MGI:106217]	-0.504002	0.000393434	0.0857608
ENSMUSG00000035158	Mitf	6	microphthalmia-associated transcription factor [Source:MGI Symbol;Acc:MGI:104554]	-1.10519	0.000420103	0.0890051
ENSMUSG00000015619	Gata3	2	GATA binding protein 3 [Source:MGI Symbol;Acc:MGI:95663]	-0.558195	0.000452944	0.092072
ENSMUSG00000041324	Inhba	13	inhibin beta-A [Source:MGI Symbol;Acc:MGI:96570]	-1.01627	0.00045925	0.0928113
ENSMUSG00000074849	Spata31d1c	13	RIKEN cDNA 4932441B19 gene [Source:MGI Symbol;Acc:MGI:3588241]	-0.692237	0.000470106	0.0931608
ENSMUSG00000025955	Akr1cl	1	aldo-keto reductase family 1, member C-like [Source:MGI Symbol;Acc:MGI:1918111]	-0.696085	0.0005155	0.095378
ENSMUSG00000090326	Gm17384	5	predicted gene, 17384 [Source:MGI Symbol;Acc:MGI:4937018]	-0.897278	0.000603335	0.107
ENSMUSG00000022658	Tagln3	16	transgelin 3 [Source:MGI Symbol;Acc:MGI:1926784]	-0.766823	0.000615698	0.108089
ENSMUSG00000030114	Klrg1	6	killer cell lectin-like receptor subfamily G, member 1 [Source:MGI Symbol;Acc:MGI:1355294]	-0.671676	0.000642419	0.111097
ENSMUSG00000022309	Angpt1	15	angiopoietin 1 [Source:MGI Symbol;Acc:MGI:108448]	-0.834238	0.00067694	0.114225
ENSMUSG00000059371	Olfr427	1	olfactory receptor 427 [Source:MGI Symbol;Acc:MGI:3030261]	-0.804196	0.00069157	0.115572
ENSMUSG00000027620	Rbm39	2	RNA binding motif protein 39 [Source:MGI Symbol;Acc:MGI:2157953]	-0.88148	0.000695864	0.115611
ENSMUSG00000034555	Tex16	X	testis expressed gene 16 [Source:MGI Symbol;Acc:MGI:1890545]	-0.764638	0.000735373	0.117795
ENSMUSG00000027792	Bche	3	butyrylcholinesterase [Source:MGI Symbol;Acc:MGI:894278]	-0.681208	0.000747134	0.118502
ENSMUSG00000027555	Car13	3	carbonic anhydrase 13 [Source:MGI Symbol;Acc:MGI:1931322]	-0.709156	0.000802788	0.119449
ENSMUSG00000074342	I830077J02Rik	3	RIKEN cDNA I830077J02 gene [Source:MGI Symbol;Acc:MGI:3588284]	-0.578926	0.000794882	0.119449
ENSMUSG00000025597	Klhl4	X	kelch-like 4 (Drosophila) [Source:MGI Symbol;Acc:MGI:2442829]	-0.563559	0.00079468	0.119449
ENSMUSG00000075307	Klhl41	2	kelch repeat and BTB (POZ) domain containing 10 [Source:MGI Symbol;Acc:MGI:2683854]	-0.891511	0.000815852	0.120087
ENSMUSG00000030340	Scnn1a	6	sodium channel, nonvoltage-gated 1 alpha [Source:MGI Symbol;Acc:MGI:101782]	-0.586371	0.000831096	0.120874
ENSMUSG00000027273	Snap25	2	synaptosomal-associated protein 25 [Source:MGI Symbol;Acc:MGI:98331]	-0.767791	0.000898407	0.128513
ENSMUSG00000027765	P2ry1	3	purinergic receptor P2Y, G-protein coupled 1 [Source:MGI Symbol;Acc:MGI:105049]	-0.503958	0.000915863	0.130029
ENSMUSG00000028599	Tnfrsf1b	4	tumor necrosis factor receptor superfamily, member 1b [Source:MGI Symbol;Acc:MGI:1314883]	-0.500497	0.00091649	0.130029
ENSMUSG00000057592	Vmn1r48	6	vomeronasal 1 receptor 48 [Source:MGI Symbol;Acc:MGI:2148508]	-0.623445	0.000959497	0.133944
ENSMUSG00000039037	St6galnac5	3	ST6 (alpha-N-acetyl-neuraminyl-2,3-beta-galactosyl-1,3)-N-acetylgalactosaminide alpha-2,6-sialyltransferase 5 [Source:MGI Symbol;Acc:MGI:1349471]	-0.660521	0.000982016	0.134816
ENSMUSG00000078942	Naip6	13	NLR family, apoptosis inhibitory protein 6 [Source:MGI Symbol;Acc:MGI:1298222]	-0.731245	0.00100237	0.136163
ENSMUSG00000028600	Podn	4	podocan [Source:MGI Symbol;Acc:MGI:2674939]	-0.686542	0.00101874	0.137161
ENSMUSG00000038175	Mylip	13	myosin regulatory light chain interacting protein [Source:MGI Symbol;Acc:MGI:2388271]	-0.517916	0.0010382	0.1388
ENSMUSG00000036687	Tmem184a	5	transmembrane protein 184a [Source:MGI Symbol;Acc:MGI:2385897]	-0.980491	0.00107583	0.141588
ENSMUSG00000095559	Olfr643	7	olfactory receptor 643 [Source:MGI Symbol;Acc:MGI:3030477]	-0.675092	0.00108187	0.141588
ENSMUSG00000058174	Gm5148	3	predicted gene 5148 [Source:MGI Symbol;Acc:MGI:3646006]	-0.639123	0.00109256	0.14165
ENSMUSG00000028780	Sema3c	5	sema domain, immunoglobulin domain (Ig), short basic domain, secreted, (semaphorin) 3C [Source:MGI Symbol;Acc:MGI:107557]	-0.639974	0.00110684	0.142272
ENSMUSG00000025776	Crispld1	1	cysteine-rich secretory protein LCCL domain containing 1 [Source:MGI Symbol;Acc:MGI:1934666]	-0.559231	0.00111948	0.142272
ENSMUSG00000021719	Rgs7bp	13	regulator of G-protein signalling 7 binding protein [Source:MGI Symbol;Acc:MGI:106334]	-0.54524	0.00114161	0.143106
ENSMUSG00000027004	Frzb	2	frizzled-related protein [Source:MGI Symbol;Acc:MGI:892032]	-0.771631	0.00118518	0.145186
ENSMUSG00000000394	Gcg	2	glucagon [Source:MGI Symbol;Acc:MGI:95674]	-0.587085	0.00122448	0.146786
ENSMUSG00000001542	Ell2	13	elongation factor RNA polymerase II 2 [Source:MGI Symbol;Acc:MGI:2183438]	-0.903906	0.00130102	0.1533
ENSMUSG00000061923	Odf1	15	outer dense fiber of sperm tails 1 [Source:MGI Symbol;Acc:MGI:97424]	-0.790349	0.00131563	0.154187
ENSMUSG00000030513	Pcsk6	7	proprotein convertase subtilisin/kexin type 6 [Source:MGI Symbol;Acc:MGI:102897]	-0.664534	0.00136741	0.15682
ENSMUSG00000012405	Rpl15	14	ribosomal protein L15 [Source:MGI Symbol;Acc:MGI:1913730]	-1.27002	0.00138169	0.156953
ENSMUSG00000014773	Dll1	17	delta-like 1 (Drosophila) [Source:MGI Symbol;Acc:MGI:104659]	-0.501673	0.00139846	0.157827
ENSMUSG00000062980	Cped1	6	RIKEN cDNA A430107O13 gene [Source:MGI Symbol;Acc:MGI:2444814]	-0.656907	0.00141467	0.159138
ENSMUSG00000059964	Olfr119	17	olfactory receptor 119 [Source:MGI Symbol;Acc:MGI:2177502]	-0.64259	0.0014251	0.159282
ENSMUSG00000043633	Fam221b	4	RIKEN cDNA 4930412F15 gene [Source:MGI Symbol;Acc:MGI:2441678]	-0.603395	0.00142226	0.159282
ENSMUSG00000036825	Ssx2ip	3	synovial sarcoma, X breakpoint 2 interacting protein [Source:MGI Symbol;Acc:MGI:2139150]	-0.578446	0.00143903	0.159811
ENSMUSG00000031712	Il15	8	interleukin 15 [Source:MGI Symbol;Acc:MGI:103014]	-0.893994	0.00144954	0.160465
ENSMUSG00000075169	Olfr1098	2	olfactory receptor 1098 [Source:MGI Symbol;Acc:MGI:3030932]	-0.650374	0.00153649	0.161612
ENSMUSG00000049551	Fzd9	5	frizzled homolog 9 (Drosophila) [Source:MGI Symbol;Acc:MGI:1313278]	-0.502155	0.0015196	0.161612
ENSMUSG00000069806	Cacng7	7	calcium channel, voltage-dependent, gamma subunit 7 [Source:MGI Symbol;Acc:MGI:1932374]	-0.608858	0.00160026	0.164571
ENSMUSG00000035875	AI182371	2	expressed sequence AI182371 [Source:MGI Symbol;Acc:MGI:2138853]	-0.729229	0.00165843	0.167578
ENSMUSG00000028396	2310002L09Rik	4	RIKEN cDNA 2310002L09 gene [Source:MGI Symbol;Acc:MGI:1916780]	-0.582248	0.0017169	0.170826
ENSMUSG00000015533	Itga2	13	integrin alpha 2 [Source:MGI Symbol;Acc:MGI:96600]	-0.513241	0.00179041	0.175309
ENSMUSG00000049100	Pcdh10	3	protocadherin 10 [Source:MGI Symbol;Acc:MGI:1338042]	-0.573657	0.00180172	0.175335
ENSMUSG00000059674	Cdh24	14	cadherin-like 24 [Source:MGI Symbol;Acc:MGI:1928330]	-0.791205	0.00185179	0.176626
ENSMUSG00000027820	Mme	3	membrane metallo endopeptidase [Source:MGI Symbol;Acc:MGI:97004]	-0.801019	0.00189373	0.177428
ENSMUSG00000066595	Mfsd7b	1	major facilitator superfamily domain containing 7B [Source:MGI Symbol;Acc:MGI:2444881]	-0.689666	0.00189902	0.177446
ENSMUSG00000030048	Gkn3	6	gastrokine 3 [Source:MGI Symbol;Acc:MGI:1916138]	-0.888498	0.00193674	0.179523
ENSMUSG00000091455	Otogl	10	otogelin-like [Source:MGI Symbol;Acc:MGI:3647600]	-0.599011	0.0019841	0.180439
ENSMUSG00000038403	Hfe2	3	hemochromatosis type 2 (juvenile) (human homolog) [Source:MGI Symbol;Acc:MGI:1916835]	-0.574576	0.00195827	0.180439
ENSMUSG00000045573	Penk	4	preproenkephalin [Source:MGI Symbol;Acc:MGI:104629]	-1.23366	0.00203547	0.182555
ENSMUSG00000017724	Etv4	11	ets variant gene 4 (E1A enhancer binding protein, E1AF) [Source:MGI Symbol;Acc:MGI:99423]	-0.500463	0.00205683	0.183793
ENSMUSG00000006538	Ihh	1	Indian hedgehog [Source:MGI Symbol;Acc:MGI:96533]	-0.587168	0.00212879	0.186615
ENSMUSG00000070890	Gm12794	4	predicted gene 12794 [Source:MGI Symbol;Acc:MGI:3795847]	-0.884475	0.00219392	0.189273
ENSMUSG00000000617	Grm6	11	glutamate receptor, metabotropic 6 [Source:MGI Symbol;Acc:MGI:1351343]	-0.527444	0.00218237	0.189273
ENSMUSG00000022762	Ncam2	16	neural cell adhesion molecule 2 [Source:MGI Symbol;Acc:MGI:97282]	-0.575015	0.00223605	0.190503
ENSMUSG00000030209	Grin2b	6	glutamate receptor, ionotropic, NMDA2B (epsilon 2) [Source:MGI Symbol;Acc:MGI:95821]	-0.612335	0.00228442	0.191803
ENSMUSG00000020460	Rps27a	11	ribosomal protein S27A [Source:MGI Symbol;Acc:MGI:1925544]	-1.01594	0.00232992	0.192604
ENSMUSG00000043753	Dmrta1	4	doublesex and mab-3 related transcription factor like family A1 [Source:MGI Symbol;Acc:MGI:2653627]	-0.686539	0.00241364	0.192604
ENSMUSG00000023868	Pde10a	17	phosphodiesterase 10A [Source:MGI Symbol;Acc:MGI:1345143]	-0.64012	0.00236522	0.192604
ENSMUSG00000044367	Slc16a13	11	solute carrier family 16 (monocarboxylic acid transporters), member 13 [Source:MGI Symbol;Acc:MGI:1916559]	-0.578611	0.00236699	0.192604
ENSMUSG00000059042	Klk1b9	7	kallikrein 1-related peptidase b9 [Source:MGI Symbol;Acc:MGI:95293]	-0.573481	0.00239831	0.192604
ENSMUSG00000063582	Olfr666	7	olfactory receptor 666 [Source:MGI Symbol;Acc:MGI:3030500]	-0.54261	0.00232079	0.192604
ENSMUSG00000034853	Acot11	4	acyl-CoA thioesterase 11 [Source:MGI Symbol;Acc:MGI:1913736]	-0.514916	0.00234813	0.192604
ENSMUSG00000027201	Myef2	2	myelin basic protein expression factor 2, repressor [Source:MGI Symbol;Acc:MGI:104592]	-0.636391	0.00244613	0.192821
ENSMUSG00000060044	Tmem26	10	transmembrane protein 26 [Source:MGI Symbol;Acc:MGI:2143537]	-0.713525	0.00271058	0.202766
ENSMUSG00000035246	Pcyt1b	X	phosphate cytidylyltransferase 1, choline, beta isoform [Source:MGI Symbol;Acc:MGI:2147987]	-0.698868	0.00276132	0.204978
ENSMUSG00000050840	Cdh20	1	cadherin 20 [Source:MGI Symbol;Acc:MGI:1346069]	-0.608022	0.00277568	0.204978
ENSMUSG00000051361	6030498E09Rik	X	RIKEN cDNA 6030498E09 gene [Source:MGI Symbol;Acc:MGI:1925133]	-0.743744	0.00289017	0.209574
ENSMUSG00000041132	N4bp2l1	5	NEDD4 binding protein 2-like 1 [Source:MGI Symbol;Acc:MGI:2140872]	-0.50685	0.00288652	0.209574
ENSMUSG00000079698	Vmn2r93	17	vomeronasal 2, receptor 93 [Source:MGI Symbol;Acc:MGI:3645591]	-0.693948	0.00293513	0.21167
ENSMUSG00000049659	Aftph	11	aftiphilin [Source:MGI Symbol;Acc:MGI:1923012]	-0.591579	0.00300614	0.213247
ENSMUSG00000044921	Rassf9	10	Ras association (RalGDS/AF-6) domain family (N-terminal) member 9 [Source:MGI Symbol;Acc:MGI:2384307]	-0.829528	0.00302802	0.21338
ENSMUSG00000002897	Il17ra	6	interleukin 17 receptor A [Source:MGI Symbol;Acc:MGI:107399]	-0.503009	0.00302626	0.21338
ENSMUSG00000038112	AW551984	9	expressed sequence AW551984 [Source:MGI Symbol;Acc:MGI:2143322]	-0.596036	0.00322915	0.219695
ENSMUSG00000029121	Crmp1	5	collapsin response mediator protein 1 [Source:MGI Symbol;Acc:MGI:107793]	-0.560181	0.0032297	0.219695
ENSMUSG00000048697	Vmn1r26	6	vomeronasal 1 receptor 26 [Source:MGI Symbol;Acc:MGI:2159453]	-0.716873	0.00337758	0.220831
ENSMUSG00000005268	Prlr	15	prolactin receptor [Source:MGI Symbol;Acc:MGI:97763]	-0.613426	0.00327124	0.220831
ENSMUSG00000096719	Mrgpra2b	7	MAS-related GPR, member A2B [Source:MGI Symbol;Acc:MGI:3033098]	-0.58976	0.00337313	0.220831
ENSMUSG00000028582	Cc2d1b	4	coiled-coil and C2 domain containing 1B [Source:MGI Symbol;Acc:MGI:2443076]	-0.540826	0.00331647	0.220831
ENSMUSG00000074622	Mafb	2	v-maf musculoaponeurotic fibrosarcoma oncogene family, protein B (avian) [Source:MGI Symbol;Acc:MGI:104555]	-0.520984	0.00339001	0.220831
ENSMUSG00000041649	Klf8	X	Kruppel-like factor 8 [Source:MGI Symbol;Acc:MGI:2442430]	-0.514237	0.00335534	0.220831
ENSMUSG00000037872	Darc	1	Duffy blood group, chemokine receptor [Source:MGI Symbol;Acc:MGI:1097689]	-0.844216	0.00344122	0.222013
ENSMUSG00000014980	Tsen15	1	tRNA splicing endonuclease 15 homolog (S. cerevisiae) [Source:MGI Symbol;Acc:MGI:1913887]	-0.810726	0.00346911	0.222013
ENSMUSG00000022122	Ednrb	14	endothelin receptor type B [Source:MGI Symbol;Acc:MGI:102720]	-0.507754	0.00358365	0.225666
ENSMUSG00000059187	Fam19a1	6	family with sequence similarity 19, member A1 [Source:MGI Symbol;Acc:MGI:2443695]	-0.620773	0.00364506	0.227473
ENSMUSG00000063660	Olfr98	17	olfactory receptor 98 [Source:MGI Symbol;Acc:MGI:2177481]	-0.688419	0.00368998	0.229127
ENSMUSG00000032179	Bmp5	9	bone morphogenetic protein 5 [Source:MGI Symbol;Acc:MGI:88181]	-0.50562	0.00371772	0.229354
ENSMUSG00000060499	Rpl10l	12	ribosomal protein L10-like [Source:MGI Symbol;Acc:MGI:3647985]	-0.874102	0.00377907	0.23134
ENSMUSG00000068617	Efcab1	16	EF hand calcium binding domain 1 [Source:MGI Symbol;Acc:MGI:1914043]	-0.772144	0.00380927	0.231486
ENSMUSG00000021613	Hapln1	13	hyaluronan and proteoglycan link protein 1 [Source:MGI Symbol;Acc:MGI:1337006]	-0.693172	0.00389181	0.233577
ENSMUSG00000022514	Il1rap	16	interleukin 1 receptor accessory protein [Source:MGI Symbol;Acc:MGI:104975]	-0.545655	0.00391525	0.234241
ENSMUSG00000028332	Hemgn	4	hemogen [Source:MGI Symbol;Acc:MGI:2136910]	-1.60678	0.00401313	0.23618
ENSMUSG00000047419	Cmya5	13	cardiomyopathy associated 5 [Source:MGI Symbol;Acc:MGI:1923719]	-0.507175	0.00407869	0.238278
ENSMUSG00000075105	Olfr1218	2	olfactory receptor 1218 [Source:MGI Symbol;Acc:MGI:3031052]	-0.611787	0.00422481	0.242334
ENSMUSG00000006311	Etv2	7	ets variant gene 2 [Source:MGI Symbol;Acc:MGI:99253]	-0.510042	0.00439068	0.247358
ENSMUSG00000026691	Fmo3	1	flavin containing monooxygenase 3 [Source:MGI Symbol;Acc:MGI:1100496]	-0.578687	0.00442478	0.247673
ENSMUSG00000021991	Cacna2d3	14	calcium channel, voltage-dependent, alpha2/delta subunit 3 [Source:MGI Symbol;Acc:MGI:1338890]	-0.697768	0.00446564	0.248048
ENSMUSG00000001014	Icam4	9	intercellular adhesion molecule 4, Landsteiner-Wiener blood group [Source:MGI Symbol;Acc:MGI:1925619]	-0.671709	0.00446716	0.248048
ENSMUSG00000073938	Olfr632	7	olfactory receptor 632 [Source:MGI Symbol;Acc:MGI:3030466]	-0.890885	0.00454477	0.250593
ENSMUSG00000020669	Sh3yl1	12	Sh3 domain YSC-like 1 [Source:MGI Symbol;Acc:MGI:1346118]	-0.678596	0.00454903	0.250593
ENSMUSG00000026875	Traf1	2	TNF receptor-associated factor 1 [Source:MGI Symbol;Acc:MGI:101836]	-0.658244	0.0047713	0.257152
ENSMUSG00000031775	Pllp	8	plasma membrane proteolipid [Source:MGI Symbol;Acc:MGI:1915051]	-0.634462	0.00476026	0.257152
ENSMUSG00000073007	Fam46d	X	family with sequence similarity 46, member D [Source:MGI Symbol;Acc:MGI:2685223]	-0.579703	0.00476129	0.257152
ENSMUSG00000039452	Snx22	9	sorting nexin 22 [Source:MGI Symbol;Acc:MGI:2685966]	-0.537683	0.004734	0.257152
ENSMUSG00000018659	Pnpo	11	pyridoxine 5'-phosphate oxidase [Source:MGI Symbol;Acc:MGI:2144151]	-0.924867	0.00490691	0.257794
ENSMUSG00000073680	Tmem88b	4	transmembrane protein 88B [Source:MGI Symbol;Acc:MGI:2444329]	-0.709317	0.00492164	0.257794
ENSMUSG00000050788	Olfr419	1	olfactory receptor 419 [Source:MGI Symbol;Acc:MGI:3030253]	-0.602218	0.00483007	0.257794
ENSMUSG00000070702	Csn1s1	5	casein alpha s1 [Source:MGI Symbol;Acc:MGI:88540]	-0.540871	0.004865	0.257794
ENSMUSG00000085111	Ascl4	10	achaete-scute complex homolog 4 (Drosophila) [Source:MGI Symbol;Acc:MGI:1914591]	-0.587455	0.00515327	0.263505
ENSMUSG00000072774	Zfp951	5	zinc finger protein 951 [Source:MGI Symbol;Acc:MGI:2441896]	-0.702898	0.00533756	0.266415
ENSMUSG00000050711	Scg2	1	secretogranin II [Source:MGI Symbol;Acc:MGI:103033]	-0.583263	0.0053683	0.266574
ENSMUSG00000035031	C8a	4	complement component 8, alpha polypeptide [Source:MGI Symbol;Acc:MGI:2668347]	-0.777423	0.00547687	0.268893
ENSMUSG00000027075	Slc43a1	2	solute carrier family 43, member 1 [Source:MGI Symbol;Acc:MGI:1931352]	-0.590148	0.00551185	0.269468
ENSMUSG00000055022	Cntn1	15	contactin 1 [Source:MGI Symbol;Acc:MGI:105980]	-0.526806	0.00559294	0.270767
ENSMUSG00000042498	D330045A20Rik	X	RIKEN cDNA D330045A20 gene [Source:MGI Symbol;Acc:MGI:2147848]	-0.560055	0.00565003	0.272073
ENSMUSG00000028132	Tmem56	3	transmembrane protein 56 [Source:MGI Symbol;Acc:MGI:1923195]	-1.1809	0.00572277	0.272498
ENSMUSG00000045613	Chrm2	6	cholinergic receptor, muscarinic 2, cardiac [Source:MGI Symbol;Acc:MGI:88397]	-0.606668	0.00582554	0.273492
ENSMUSG00000061520	Olfr153	2	olfactory receptor 153 [Source:MGI Symbol;Acc:MGI:1313138]	-0.60044	0.00595799	0.274334
ENSMUSG00000026697	Myoc	1	myocilin [Source:MGI Symbol;Acc:MGI:1202864]	-0.573182	0.00605838	0.275645
ENSMUSG00000047037	Nipa1	7	non imprinted in Prader-Willi/Angelman syndrome 1 homolog (human) [Source:MGI Symbol;Acc:MGI:2442058]	-0.579767	0.00613617	0.276521
ENSMUSG00000026778	Prkcq	2	protein kinase C, theta [Source:MGI Symbol;Acc:MGI:97601]	-0.529969	0.00625774	0.277013
ENSMUSG00000066842	Hmcn1	1	hemicentin 1 [Source:MGI Symbol;Acc:MGI:2685047]	-0.503252	0.00630359	0.277013
ENSMUSG00000072259	Gm5592	7	predicted gene 5592 [Source:MGI Symbol;Acc:MGI:3648691]	-0.581432	0.0064474	0.279711
ENSMUSG00000030553	Pgpep1l	7	pyroglutamyl-peptidase I-like [Source:MGI Symbol;Acc:MGI:1925694]	-0.504709	0.00648006	0.27981
ENSMUSG00000068686	Cd59b	2	CD59b antigen [Source:MGI Symbol;Acc:MGI:1888996]	-1.16202	0.00651155	0.280821
ENSMUSG00000068115	Ninl	2	ninein-like [Source:MGI Symbol;Acc:MGI:1925427]	-0.576467	0.00654978	0.281075
ENSMUSG00000042219	Olfr631	7	olfactory receptor 631 [Source:MGI Symbol;Acc:MGI:3030465]	-1.10403	0.00661342	0.282268
ENSMUSG00000023279	Bmp15	X	bone morphogenetic protein 15 [Source:MGI Symbol;Acc:MGI:1316745]	-0.6474	0.00661885	0.282268
ENSMUSG00000033061	Resp18	1	regulated endocrine-specific protein 18 [Source:MGI Symbol;Acc:MGI:1098222]	-0.568892	0.00664958	0.282566
ENSMUSG00000063163	Speer2	16	spermatogenesis associated glutamate (E)-rich protein 2 [Source:MGI Symbol;Acc:MGI:2668488]	-0.622793	0.00669152	0.283309
ENSMUSG00000053119	Chmp3	6	charged multivesicular body protein 3 [Source:MGI Symbol;Acc:MGI:1913950]	-0.91856	0.00681836	0.287919
ENSMUSG00000018654	Ikzf1	11	IKAROS family zinc finger 1 [Source:MGI Symbol;Acc:MGI:1342540]	-0.870969	0.00698772	0.290224
ENSMUSG00000073928	Olfr651	7	olfactory receptor 651 [Source:MGI Symbol;Acc:MGI:3030485]	-0.536087	0.00705525	0.291881
ENSMUSG00000033544	Angptl1	1	angiopoietin-like 1 [Source:MGI Symbol;Acc:MGI:1919963]	-0.64481	0.00732108	0.296225
ENSMUSG00000074283	Zfp109	7	zinc finger protein 109 [Source:MGI Symbol;Acc:MGI:1929099]	-0.555914	0.00748012	0.297153
ENSMUSG00000024448	H2-M10.1	17	histocompatibility 2, M region locus 10.1 [Source:MGI Symbol;Acc:MGI:1276522]	-0.814399	0.00776583	0.298508
ENSMUSG00000053897	Slc39a8	3	solute carrier family 39 (metal ion transporter), member 8 [Source:MGI Symbol;Acc:MGI:1914797]	-0.769056	0.00797893	0.301793
ENSMUSG00000033377	Palmd	3	palmdelphin [Source:MGI Symbol;Acc:MGI:2148896]	-0.69211	0.00808021	0.30397
ENSMUSG00000050106	Tmc8	11	transmembrane channel-like gene family 8 [Source:MGI Symbol;Acc:MGI:2669037]	-0.643393	0.00807439	0.30397
ENSMUSG00000054406	Olfr411	11	olfactory receptor 411 [Source:MGI Symbol;Acc:MGI:3030245]	-0.563559	0.00816337	0.305366
ENSMUSG00000026686	Lmx1a	1	LIM homeobox transcription factor 1 alpha [Source:MGI Symbol;Acc:MGI:1888519]	-0.868395	0.00852202	0.312809
ENSMUSG00000022367	Has2	15	hyaluronan synthase 2 [Source:MGI Symbol;Acc:MGI:107821]	-0.648606	0.0085398	0.313126
ENSMUSG00000057170	Prl3d1	13	prolactin family 3, subfamily d, member 1 [Source:MGI Symbol;Acc:MGI:97606]	-0.724206	0.00856131	0.313584
ENSMUSG00000047686	Zcchc5	X	zinc finger, CCHC domain containing 5 [Source:MGI Symbol;Acc:MGI:2685221]	-0.84522	0.00862547	0.313939
ENSMUSG00000055782	Abcd2	15	ATP-binding cassette, sub-family D (ALD), member 2 [Source:MGI Symbol;Acc:MGI:1349467]	-0.503425	0.00872151	0.314167
ENSMUSG00000027500	Stmn2	3	stathmin-like 2 [Source:MGI Symbol;Acc:MGI:98241]	-0.807856	0.0088787	0.314366
ENSMUSG00000069516	Lyz2	10	lysozyme 2 [Source:MGI Symbol;Acc:MGI:96897]	-0.641416	0.00878244	0.314366
ENSMUSG00000078670	Fam174b	7	family with sequence similarity 174, member B [Source:MGI Symbol;Acc:MGI:3698178]	-0.546929	0.00888089	0.314366
ENSMUSG00000052912	Smarca5-ps	4	SWI/SNF related, matrix associated, actin depenent ragulator of chromatin, subfamily a, member 5, pseudogene [Source:MGI Symbol;Acc:MGI:2443330]	-0.565473	0.00901857	0.316013
ENSMUSG00000068219	Ssxb10	X	synovial sarcoma, X member B, breakpoint 10 [Source:MGI Symbol;Acc:MGI:2446779]	-0.512622	0.00905422	0.31652
ENSMUSG00000019659	Ccdc12	9	coiled-coil domain containing 12 [Source:MGI Symbol;Acc:MGI:1919904]	-0.762989	0.0092352	0.318691
ENSMUSG00000035626	Olfr1509	14	olfactory receptor 1509 [Source:MGI Symbol;Acc:MGI:3031343]	-0.670777	0.00927556	0.318691
ENSMUSG00000036958	Cst11	2	cystatin 11 [Source:MGI Symbol;Acc:MGI:1925490]	-0.561001	0.00932378	0.318691
ENSMUSG00000001493	Meox1	11	mesenchyme homeobox 1 [Source:MGI Symbol;Acc:MGI:103220]	-0.65039	0.00941679	0.320281
ENSMUSG00000039555	Cylc2	4	cylicin, basic protein of sperm head cytoskeleton 2 [Source:MGI Symbol;Acc:MGI:1922164]	-0.605818	0.00966957	0.322327
ENSMUSG00000029211	Gabra4	5	gamma-aminobutyric acid (GABA) A receptor, subunit alpha 4 [Source:MGI Symbol;Acc:MGI:95616]	-0.569187	0.00977384	0.323931
ENSMUSG00000031377	Bmx	X	BMX non-receptor tyrosine kinase [Source:MGI Symbol;Acc:MGI:1101778]	-0.531634	0.00976746	0.323931
ENSMUSG00000042333	Tnfrsf14	4	tumor necrosis factor receptor superfamily, member 14 (herpesvirus entry mediator) [Source:MGI Symbol;Acc:MGI:2675303]	-0.982124	0.0101383	0.327494
ENSMUSG00000075145	Olfr1155	2	olfactory receptor 1155 [Source:MGI Symbol;Acc:MGI:3030989]	-0.967989	0.0101329	0.327494
ENSMUSG00000034566	Atp5h	11	ATP synthase, H+ transporting, mitochondrial F0 complex, subunit d [Source:MGI Symbol;Acc:MGI:1918929]	-0.78617	0.0101955	0.327494
ENSMUSG00000016998	Svs4	2	seminal vesicle secretory protein 4 [Source:MGI Symbol;Acc:MGI:98450]	-0.713393	0.0100768	0.327494
ENSMUSG00000025271	Pfkfb1	X	6-phosphofructo-2-kinase/fructose-2,6-biphosphatase 1 [Source:MGI Symbol;Acc:MGI:107816]	-0.663783	0.0103354	0.330202
ENSMUSG00000079363	Gbp4	5	guanylate binding protein 4 [Source:MGI Symbol;Acc:MGI:97072]	-0.793692	0.0105627	0.334085
ENSMUSG00000071470	Ccnb1ip1	14	cyclin B1 interacting protein 1 [Source:MGI Symbol;Acc:MGI:2685134]	-0.599993	0.0105494	0.334085
ENSMUSG00000027452	Acss1	2	acyl-CoA synthetase short-chain family member 1 [Source:MGI Symbol;Acc:MGI:1915988]	-0.580649	0.0105924	0.334328
ENSMUSG00000079588	Tmem182	1	transmembrane protein 182 [Source:MGI Symbol;Acc:MGI:1923725]	-0.69593	0.0108816	0.339537
ENSMUSG00000027317	Ppp1r14d	2	protein phosphatase 1, regulatory (inhibitor) subunit 14D [Source:MGI Symbol;Acc:MGI:1919362]	-0.530272	0.0110615	0.341449
ENSMUSG00000075086	Olfr1241	2	olfactory receptor 1241 [Source:MGI Symbol;Acc:MGI:3031075]	-0.567997	0.0111198	0.341753
ENSMUSG00000058331	Zfp85-rs1	13	zinc finger protein 85, related sequence 1 [Source:MGI Symbol;Acc:MGI:107767]	-0.85295	0.0113248	0.344257
ENSMUSG00000033405	Nudt15	14	nudix (nucleoside diphosphate linked moiety X)-type motif 15 [Source:MGI Symbol;Acc:MGI:2443366]	-0.6057	0.0121681	0.353766
ENSMUSG00000019890	Nts	10	neurotensin [Source:MGI Symbol;Acc:MGI:1328351]	-0.857099	0.0122374	0.354182
ENSMUSG00000029650	Slc46a3	5	solute carrier family 46, member 3 [Source:MGI Symbol;Acc:MGI:1918956]	-0.891741	0.0127115	0.35952
ENSMUSG00000061816	Myl1	1	myosin, light polypeptide 1 [Source:MGI Symbol;Acc:MGI:97269]	-0.910503	0.0127487	0.359582
ENSMUSG00000026100	Mstn	1	myostatin [Source:MGI Symbol;Acc:MGI:95691]	-0.924437	0.013116	0.365313
ENSMUSG00000030762	Aqp8	7	aquaporin 8 [Source:MGI Symbol;Acc:MGI:1195271]	-1.053	0.0133533	0.365822
ENSMUSG00000071493	Vmn1r208	13	vomeronasal 1 receptor 208 [Source:MGI Symbol;Acc:MGI:2159668]	-0.756497	0.0134121	0.365822
ENSMUSG00000046934	Csl	10	citrate synthase like [Source:MGI Symbol;Acc:MGI:1919082]	-0.523215	0.0135195	0.367139
ENSMUSG00000056853	Olfr765	10	olfactory receptor 765 [Source:MGI Symbol;Acc:MGI:3030599]	-0.772901	0.0136314	0.36748
ENSMUSG00000042306	S100a14	3	S100 calcium binding protein A14 [Source:MGI Symbol;Acc:MGI:1913416]	-0.526643	0.0140562	0.372404
ENSMUSG00000037542	Aldh8a1	10	aldehyde dehydrogenase 8 family, member A1 [Source:MGI Symbol;Acc:MGI:2653900]	-0.676148	0.0145101	0.37252
ENSMUSG00000079017	Ifi27l2a	12	interferon, alpha-inducible protein 27 like 2A [Source:MGI Symbol;Acc:MGI:1924183]	-0.597654	0.01469	0.37252
ENSMUSG00000027556	Car1	3	carbonic anhydrase 1 [Source:MGI Symbol;Acc:MGI:88268]	-0.595929	0.014251	0.37252
ENSMUSG00000005917	Otx1	11	orthodenticle homolog 1 (Drosophila) [Source:MGI Symbol;Acc:MGI:97450]	-0.577577	0.0142742	0.37252
ENSMUSG00000050102	Vmn1r235	17	vomeronasal 1 receptor 235 [Source:MGI Symbol;Acc:MGI:2159636]	-0.544755	0.0145224	0.37252
ENSMUSG00000037973	Ccdc129	6	coiled-coil domain containing 129 [Source:MGI Symbol;Acc:MGI:2685304]	-0.539209	0.014164	0.37252
ENSMUSG00000035472	Slc25a21	12	solute carrier family 25 (mitochondrial oxodicarboxylate carrier), member 21 [Source:MGI Symbol;Acc:MGI:2445059]	-1.08661	0.0147943	0.37268
ENSMUSG00000032940	Rbm11	16	RNA binding motif protein 11 [Source:MGI Symbol;Acc:MGI:2447622]	-0.63569	0.0147801	0.37268
ENSMUSG00000066896	Olfr18	9	olfactory receptor 18 [Source:MGI Symbol;Acc:MGI:109317]	-0.600279	0.0151641	0.377058
ENSMUSG00000069520	Tmem19	10	transmembrane protein 19 [Source:MGI Symbol;Acc:MGI:1914476]	-0.594103	0.0151266	0.377058
ENSMUSG00000057116	AF366264	8	cDNA sequence AF366264 [Source:MGI Symbol;Acc:MGI:2667157]	-0.658318	0.0153751	0.378499
ENSMUSG00000057777	Mab21l2	3	mab-21-like 2 (C. elegans) [Source:MGI Symbol;Acc:MGI:1346022]	-0.523385	0.0156517	0.382329
ENSMUSG00000061535	C1qtnf7	5	C1q and tumor necrosis factor related protein 7 [Source:MGI Symbol;Acc:MGI:1925911]	-0.51595	0.0157523	0.382781
ENSMUSG00000038893	Fam117a	11	family with sequence similarity 117, member A [Source:MGI Symbol;Acc:MGI:2144564]	-0.578492	0.0158742	0.383982
ENSMUSG00000075084	Olfr1243	2	olfactory receptor 1243 [Source:MGI Symbol;Acc:MGI:3031077]	-0.626112	0.0161027	0.384087
ENSMUSG00000054117	Zdhhc25	15	zinc finger, DHHC domain containing 25 [Source:MGI Symbol;Acc:MGI:1917323]	-0.576177	0.016501	0.386104
ENSMUSG00000094104	Olfr495	7	olfactory receptor 495 [Source:MGI Symbol;Acc:MGI:3030329]	-0.627049	0.0165316	0.386392
ENSMUSG00000041700	Lhfpl1	X	lipoma HMGIC fusion partner-like 1 [Source:MGI Symbol;Acc:MGI:1891214]	-0.580869	0.0165616	0.386622
ENSMUSG00000000244	Tspan32	7	tetraspanin 32 [Source:MGI Symbol;Acc:MGI:1350360]	-0.898945	0.016638	0.386977
ENSMUSG00000034810	Scn7a	2	sodium channel, voltage-gated, type VII, alpha [Source:MGI Symbol;Acc:MGI:102965]	-0.846321	0.0168468	0.388068
ENSMUSG00000026586	Prrx1	1	paired related homeobox 1 [Source:MGI Symbol;Acc:MGI:97712]	-0.551641	0.0170381	0.388505
ENSMUSG00000058717	Gm4763	7	predicted gene 4763 [Source:MGI Symbol;Acc:MGI:3643098]	-0.52323	0.0171161	0.389369
ENSMUSG00000063297	Luzp2	7	leucine zipper protein 2 [Source:MGI Symbol;Acc:MGI:1889615]	-0.772778	0.0178015	0.3945
ENSMUSG00000096773	Olfr675	7	olfactory receptor 675 [Source:MGI Symbol;Acc:MGI:3030509]	-0.597264	0.017876	0.39455
ENSMUSG00000026357	Rgs18	1	regulator of G-protein signaling 18 [Source:MGI Symbol;Acc:MGI:1927498]	-1.04679	0.0179921	0.395576
ENSMUSG00000075095	Olfr1229	2	olfactory receptor 1229 [Source:MGI Symbol;Acc:MGI:3031063]	-0.579711	0.0181916	0.397085
ENSMUSG00000004951	Hspb1	5	heat shock protein 1 [Source:MGI Symbol;Acc:MGI:96240]	-0.570703	0.0181652	0.397085
ENSMUSG00000072972	Adam4	12	a disintegrin and metallopeptidase domain 4 [Source:MGI Symbol;Acc:MGI:104731]	-0.685073	0.0183557	0.397328
ENSMUSG00000074500	Zfp558	9	zinc finger protein 558 [Source:MGI Symbol;Acc:MGI:1921681]	-0.546231	0.0183021	0.397328
ENSMUSG00000046076	Olfr998	2	olfactory receptor 998 [Source:MGI Symbol;Acc:MGI:3030832]	-0.540716	0.0184521	0.397328
ENSMUSG00000070074	Mir484	16	microRNA 484 [Source:MGI Symbol;Acc:MGI:3619421]	-0.676857	0.0186531	0.39793
ENSMUSG00000034449	Dhrs11	11	dehydrogenase/reductase (SDR family) member 11 [Source:MGI Symbol;Acc:MGI:2652816]	-0.616942	0.0186916	0.398114
ENSMUSG00000062314	Olfr1505	19	olfactory receptor 1505 [Source:MGI Symbol;Acc:MGI:3031339]	-0.506358	0.019647	0.40649
ENSMUSG00000021363	Mak	13	male germ cell-associated kinase [Source:MGI Symbol;Acc:MGI:96913]	-0.501718	0.0197868	0.407061
ENSMUSG00000022797	Tfrc	16	transferrin receptor [Source:MGI Symbol;Acc:MGI:98822]	-0.530149	0.0198366	0.407379
ENSMUSG00000030222	Rerg	6	RAS-like, estrogen-regulated, growth-inhibitor [Source:MGI Symbol;Acc:MGI:2665139]	-0.715845	0.0212023	0.417084
ENSMUSG00000094687	Defa25	8	defensin, alpha, 25 [Source:MGI Symbol;Acc:MGI:3630385]	-0.601799	0.0213149	0.417233
ENSMUSG00000026348	Acmsd	1	amino carboxymuconate semialdehyde decarboxylase [Source:MGI Symbol;Acc:MGI:2386323]	-0.528653	0.0214888	0.41729
ENSMUSG00000073739	Gm16287	4	predicted gene 16287 [Source:MGI Symbol;Acc:MGI:3650322]	-0.65668	0.0216058	0.417696
ENSMUSG00000020638	Cmpk2	12	cytidine monophosphate (UMP-CMP) kinase 2, mitochondrial [Source:MGI Symbol;Acc:MGI:99830]	-0.762495	0.0217549	0.418715
ENSMUSG00000060030	Olfr317	11	olfactory receptor 317 [Source:MGI Symbol;Acc:MGI:3030151]	-0.58663	0.0220237	0.419415
ENSMUSG00000096630	Vmn2r26	6	vomeronasal 2, receptor 26 [Source:MGI Symbol;Acc:MGI:2678394]	-0.511305	0.022339	0.420847
ENSMUSG00000004552	Ctse	1	cathepsin E [Source:MGI Symbol;Acc:MGI:107361]	-0.768078	0.0225708	0.421474
ENSMUSG00000095528	Gm10375	14	predicted gene 10375 [Source:MGI Symbol;Acc:MGI:3704433]	-0.944374	0.022939	0.422838
ENSMUSG00000096747	Olfr823	10	olfactory receptor 823 [Source:MGI Symbol;Acc:MGI:3030657]	-0.754718	0.0228694	0.422838
ENSMUSG00000032028	Nxpe2	9	family with sequence similarity 55, member B [Source:MGI Symbol;Acc:MGI:1925502]	-0.916986	0.0229963	0.423162
ENSMUSG00000059857	Ntng1	3	netrin G1 [Source:MGI Symbol;Acc:MGI:1934028]	-0.521051	0.0230101	0.423192
ENSMUSG00000000560	Gabra2	5	gamma-aminobutyric acid (GABA) A receptor, subunit alpha 2 [Source:MGI Symbol;Acc:MGI:95614]	-0.571298	0.0235003	0.42918
ENSMUSG00000025573	6030468B19Rik	11	RIKEN cDNA 6030468B19 gene [Source:MGI Symbol;Acc:MGI:1924977]	-0.750984	0.0239165	0.43164
ENSMUSG00000021061	Sptb	12	spectrin beta 1 [Source:MGI Symbol;Acc:MGI:98387]	-0.60219	0.023961	0.431993
ENSMUSG00000059336	Slc14a1	18	solute carrier family 14 (urea transporter), member 1 [Source:MGI Symbol;Acc:MGI:1351654]	-0.684056	0.0242846	0.434448
ENSMUSG00000060636	Rpl35a	16	ribosomal protein L35A [Source:MGI Symbol;Acc:MGI:1928894]	-0.852423	0.0245881	0.437193
ENSMUSG00000026786	Apbb1ip	2	amyloid beta (A4) precursor protein-binding, family B, member 1 interacting protein [Source:MGI Symbol;Acc:MGI:1861354]	-0.512019	0.0245775	0.437193
ENSMUSG00000031125	3830403N18Rik	X	RIKEN cDNA 3830403N18 gene [Source:MGI Symbol;Acc:MGI:1917941]	-1.091	0.0250378	0.44087
ENSMUSG00000075187	Olfr1057	2	olfactory receptor 1057 [Source:MGI Symbol;Acc:MGI:3030891]	-0.699425	0.0254698	0.443997
ENSMUSG00000006057	Atp5g1	11	ATP synthase, H+ transporting, mitochondrial F0 complex, subunit c1 (subunit 9) [Source:MGI Symbol;Acc:MGI:107653]	-0.602512	0.0254478	0.443997
ENSMUSG00000006235	Epor	9	erythropoietin receptor [Source:MGI Symbol;Acc:MGI:95408]	-0.72095	0.025758	0.444843
ENSMUSG00000045417	Vmn1r230	17	vomeronasal 1 receptor 230 [Source:MGI Symbol;Acc:MGI:2159629]	-0.569288	0.0260853	0.445923
ENSMUSG00000049687	Fam109b	15	family with sequence similarity 109, member B [Source:MGI Symbol;Acc:MGI:2443609]	-0.55977	0.0263628	0.445923
ENSMUSG00000040006	Ginm1	10	cDNA sequence BC013529 [Source:MGI Symbol;Acc:MGI:2384905]	-0.555093	0.0261486	0.445923
ENSMUSG00000032519	Slc25a38	9	solute carrier family 25, member 38 [Source:MGI Symbol;Acc:MGI:2384782]	-0.506724	0.026738	0.447909
ENSMUSG00000022742	Cpox	16	coproporphyrinogen oxidase [Source:MGI Symbol;Acc:MGI:104841]	-0.612444	0.0270979	0.449605
ENSMUSG00000058685	Vmn2r51	7	vomeronasal 2, receptor 51 [Source:MGI Symbol;Acc:MGI:3757937]	-0.554741	0.0274538	0.45129
ENSMUSG00000067242	Lgi1	19	leucine-rich repeat LGI family, member 1 [Source:MGI Symbol;Acc:MGI:1861691]	-0.599547	0.0283438	0.455914
ENSMUSG00000021697	Depdc1b	13	DEP domain containing 1B [Source:MGI Symbol;Acc:MGI:2145425]	-0.546636	0.0288199	0.457582
ENSMUSG00000037685	Atp8a1	5	ATPase, aminophospholipid transporter (APLT), class I, type 8A, member 1 [Source:MGI Symbol;Acc:MGI:1330848]	-0.57456	0.0290694	0.457776
ENSMUSG00000027559	Car3	3	carbonic anhydrase 3 [Source:MGI Symbol;Acc:MGI:88270]	-0.855025	0.0295827	0.460676
ENSMUSG00000060701	Fpr-rs3	17	formyl peptide receptor, related sequence 3 [Source:MGI Symbol;Acc:MGI:1278318]	-0.552241	0.0299443	0.460676
ENSMUSG00000046806	3110062M04Rik	6	RIKEN cDNA 3110062M04 gene [Source:MGI Symbol;Acc:MGI:1925662]	-0.53355	0.0299992	0.460676
ENSMUSG00000096757	Olfr251	9	olfactory receptor 251 [Source:MGI Symbol;Acc:MGI:3030085]	-0.538809	0.0301584	0.460997
ENSMUSG00000057596	Trim30d	7	tripartite motif-containing 30D [Source:MGI Symbol;Acc:MGI:3035181]	-0.646582	0.0309809	0.464981
ENSMUSG00000021732	Fgf10	13	fibroblast growth factor 10 [Source:MGI Symbol;Acc:MGI:1099809]	-0.535841	0.0311166	0.465119
ENSMUSG00000026532	Spta1	1	spectrin alpha 1 [Source:MGI Symbol;Acc:MGI:98385]	-0.876452	0.031537	0.467374
ENSMUSG00000065582	Mir194-2	19	microRNA 194-2 [Source:MGI Symbol;Acc:MGI:3618738]	-0.57486	0.0320785	0.469669
ENSMUSG00000028435	Aqp3	4	aquaporin 3 [Source:MGI Symbol;Acc:MGI:1333777]	-0.570706	0.0324464	0.470777
ENSMUSG00000053687	Dpep2	8	dipeptidase 2 [Source:MGI Symbol;Acc:MGI:2442042]	-0.637831	0.0326665	0.472239
ENSMUSG00000025993	Slc40a1	1	solute carrier family 40 (iron-regulated transporter), member 1 [Source:MGI Symbol;Acc:MGI:1315204]	-0.579187	0.0329788	0.472853
ENSMUSG00000042031	Lce3b	3	late cornified envelope 3B [Source:MGI Symbol;Acc:MGI:1913594]	-0.547803	0.0331277	0.472853
ENSMUSG00000048216	Gpr85	6	G protein-coupled receptor 85 [Source:MGI Symbol;Acc:MGI:1927851]	-0.538414	0.0335263	0.474308
ENSMUSG00000026834	Acvr1c	2	activin A receptor, type IC [Source:MGI Symbol;Acc:MGI:2661081]	-0.661806	0.0336705	0.474802
ENSMUSG00000026815	Gfi1b	2	growth factor independent 1B [Source:MGI Symbol;Acc:MGI:1276578]	-0.854958	0.033986	0.476102
ENSMUSG00000001348	Acp5	9	acid phosphatase 5, tartrate resistant [Source:MGI Symbol;Acc:MGI:87883]	-0.814518	0.0340518	0.476102
ENSMUSG00000029716	Tfr2	5	transferrin receptor 2 [Source:MGI Symbol;Acc:MGI:1354956]	-0.536371	0.0346734	0.479543
ENSMUSG00000050815	Olfr1441	19	olfactory receptor 1441 [Source:MGI Symbol;Acc:MGI:3031275]	-0.518318	0.0359063	0.483573
ENSMUSG00000052013	Btla	16	B and T lymphocyte associated [Source:MGI Symbol;Acc:MGI:2658978]	-0.589189	0.0362251	0.485421
ENSMUSG00000057778	Cyb5d2	11	cytochrome b5 domain containing 2 [Source:MGI Symbol;Acc:MGI:2684848]	-0.789593	0.0365737	0.486916
ENSMUSG00000029134	Plb1	5	phospholipase B1 [Source:MGI Symbol;Acc:MGI:1922406]	-0.587694	0.036714	0.487091
ENSMUSG00000028864	Hgf	5	hepatocyte growth factor [Source:MGI Symbol;Acc:MGI:96079]	-0.529469	0.0372589	0.487988
ENSMUSG00000029707	Fscn3	6	fascin homolog 3, actin-bundling protein, testicular (Strongylocentrotus purpuratus) [Source:MGI Symbol;Acc:MGI:1890386]	-0.521437	0.0376969	0.489051
ENSMUSG00000021790	Dydc1	14	DPY30 domain containing 1 [Source:MGI Symbol;Acc:MGI:1916746]	-0.532537	0.0377717	0.48917
ENSMUSG00000089989	Flt3l	7	FMS-like tyrosine kinase 3 ligand [Source:MGI Symbol;Acc:MGI:95560]	-0.502571	0.0382614	0.489904
ENSMUSG00000050473	Slc35d3	10	solute carrier family 35, member D3 [Source:MGI Symbol;Acc:MGI:1923407]	-0.532261	0.0397504	0.493297
ENSMUSG00000029919	Hpgds	6	hematopoietic prostaglandin D synthase [Source:MGI Symbol;Acc:MGI:1859384]	-0.521663	0.0397963	0.493368
ENSMUSG00000039296	Spdyb	5	speedy homolog B (Xenopus laevis) [Source:MGI Symbol;Acc:MGI:1921923]	-0.552102	0.0409272	0.496902
ENSMUSG00000055691	Gja6	X	gap junction protein, alpha 6 [Source:MGI Symbol;Acc:MGI:95717]	-0.539566	0.0421994	0.502968
ENSMUSG00000049676	Catsperg1	7	cation channel, sperm-associated, gamma 1 [Source:MGI Symbol;Acc:MGI:2443617]	-0.519663	0.046042	0.514439
ENSMUSG00000075076	Olfr1252	2	olfactory receptor 1252 [Source:MGI Symbol;Acc:MGI:3031086]	-0.588863	0.0462591	0.515239
ENSMUSG00000075270	Pde11a	2	phosphodiesterase 11A [Source:MGI Symbol;Acc:MGI:3036251]	-0.514558	0.0464213	0.515858
ENSMUSG00000054626	Xlr	X	X-linked lymphocyte-regulated complex [Source:MGI Symbol;Acc:MGI:98976]	-0.756741	0.0465202	0.515993
ENSMUSG00000066258	Trim12a	7	tripartite motif-containing 12A [Source:MGI Symbol;Acc:MGI:1923931]	-0.594246	0.0474387	0.518121
ENSMUSG00000036446	Lum	10	lumican [Source:MGI Symbol;Acc:MGI:109347]	-0.979361	0.0484965	0.520489
ENSMUSG00000069763	Tmem100	11	transmembrane protein 100 [Source:MGI Symbol;Acc:MGI:1915138]	-0.653289	0.0489969	0.522113

## Sheet: E11.5 up
EnsemblID	symbol	chromosome_name	description	log2FC	P.Value	adj.P.Val
ENSMUSG00000027861	Casq2	3	calsequestrin 2 [Source:MGI Symbol;Acc:MGI:1309469]	1.691	1.98341e-08	0.000282577
ENSMUSG00000026471	Mr1	1	major histocompatibility complex, class I-related [Source:MGI Symbol;Acc:MGI:1195463]	1.23345	1.12193e-06	0.00278559
ENSMUSG00000070867	Trabd2b	4	predicted gene 12824 [Source:MGI Symbol;Acc:MGI:3650152]	0.859987	2.18717e-06	0.00475163
ENSMUSG00000021219	Rgs6	12	regulator of G-protein signaling 6 [Source:MGI Symbol;Acc:MGI:1354730]	0.89517	4.06612e-06	0.00614515
ENSMUSG00000029322	Plac8	5	placenta-specific 8 [Source:MGI Symbol;Acc:MGI:2445289]	1.82126	5.5626e-06	0.00773424
ENSMUSG00000025196	Cpn1	19	carboxypeptidase N, polypeptide 1 [Source:MGI Symbol;Acc:MGI:2135874]	1.46869	6.38851e-06	0.00854095
ENSMUSG00000022103	Gfra2	14	glial cell line derived neurotrophic factor family receptor alpha 2 [Source:MGI Symbol;Acc:MGI:1195462]	1.18994	8.68709e-06	0.0107844
ENSMUSG00000096555	Olfr944	9	olfactory receptor 944 [Source:MGI Symbol;Acc:MGI:3030778]	0.65003	3.25399e-05	0.0235643
ENSMUSG00000069583	Krtap12-1	10	keratin associated protein 12-1 [Source:MGI Symbol;Acc:MGI:1328315]	0.557994	4.05235e-05	0.0276922
ENSMUSG00000053519	Kcnip1	11	Kv channel-interacting protein 1 [Source:MGI Symbol;Acc:MGI:1917607]	0.943439	4.62285e-05	0.0286947
ENSMUSG00000051251	Nhlh1	1	nescient helix loop helix 1 [Source:MGI Symbol;Acc:MGI:98481]	0.67573	5.72547e-05	0.0320995
ENSMUSG00000095241	Gm5478	15		0.731685	5.84595e-05	0.0321776
ENSMUSG00000097451	Rian	NA	NA	0.745651	8.34542e-05	0.0362608
ENSMUSG00000027942	4933434E20Rik	3	RIKEN cDNA 4933434E20 gene [Source:MGI Symbol;Acc:MGI:1914027]	1.72832	9.33669e-05	0.0395785
ENSMUSG00000031825	Crispld2	8	cysteine-rich secretory protein LCCL domain containing 2 [Source:MGI Symbol;Acc:MGI:1926142]	0.586615	9.83769e-05	0.0411998
ENSMUSG00000029309	Sparcl1	5	SPARC-like 1 [Source:MGI Symbol;Acc:MGI:108110]	0.722603	0.000105999	0.0433473
ENSMUSG00000070933	Speer4d	5	spermatogenesis associated glutamate (E)-rich protein 4d [Source:MGI Symbol;Acc:MGI:2668869]	0.877928	0.000110122	0.0445097
ENSMUSG00000058952	Cfi	3	complement component factor i [Source:MGI Symbol;Acc:MGI:105937]	1.10092	0.000113028	0.0446459
ENSMUSG00000020427	Igfbp3	11	insulin-like growth factor binding protein 3 [Source:MGI Symbol;Acc:MGI:96438]	0.85433	0.000119779	0.0452556
ENSMUSG00000040653	Ppp1r14c	10	protein phosphatase 1, regulatory (inhibitor) subunit 14c [Source:MGI Symbol;Acc:MGI:1923392]	0.585776	0.000123376	0.0461134
ENSMUSG00000068221	Pdxp	15	pyridoxal (pyridoxine, vitamin B6) phosphatase [Source:MGI Symbol;Acc:MGI:1919282]	0.57902	0.000149219	0.0513549
ENSMUSG00000074852	Hpse2	19	heparanase 2 [Source:MGI Symbol;Acc:MGI:2685814]	1.46215	0.000144834	0.0513549
ENSMUSG00000051663	Pcdhb1	18	protocadherin beta 1 [Source:MGI Symbol;Acc:MGI:2136730]	1.02926	0.000158587	0.0524999
ENSMUSG00000039145	Camk1d	2	calcium/calmodulin-dependent protein kinase ID [Source:MGI Symbol;Acc:MGI:2442190]	0.998469	0.000176216	0.0567153
ENSMUSG00000061000	Olfr507	7	olfactory receptor 507 [Source:MGI Symbol;Acc:MGI:3030341]	0.585695	0.000181725	0.0568114
ENSMUSG00000056158	Car10	11	carbonic anhydrase 10 [Source:MGI Symbol;Acc:MGI:1919855]	0.735445	0.000178962	0.0568114
ENSMUSG00000046546	Fam43a	16	family with sequence similarity 43, member A [Source:MGI Symbol;Acc:MGI:2676309]	0.542896	0.000203389	0.0604256
ENSMUSG00000025779	Ly96	1	lymphocyte antigen 96 [Source:MGI Symbol;Acc:MGI:1341909]	0.525526	0.000213633	0.0629312
ENSMUSG00000025946	Pth2r	1	parathyroid hormone 2 receptor [Source:MGI Symbol;Acc:MGI:2180917]	0.690457	0.000224168	0.0649339
ENSMUSG00000054966	Ifltd1	6	intermediate filament tail domain containing 1 [Source:MGI Symbol;Acc:MGI:1921321]	0.883947	0.000237544	0.0676805
ENSMUSG00000031461	Myom2	8	myomesin 2 [Source:MGI Symbol;Acc:MGI:1328358]	1.04875	0.00024929	0.0690892
ENSMUSG00000074951	Olfr1309	2	olfactory receptor 1309 [Source:MGI Symbol;Acc:MGI:3031143]	0.682275	0.000262186	0.0712
ENSMUSG00000030306	Tmtc1	6	transmembrane and tetratricopeptide repeat containing 1 [Source:MGI Symbol;Acc:MGI:3039590]	0.516098	0.000270445	0.0723128
ENSMUSG00000026638	Irf6	1	interferon regulatory factor 6 [Source:MGI Symbol;Acc:MGI:1859211]	0.679736	0.000303629	0.0775297
ENSMUSG00000035929	H2-Q4	17	histocompatibility 2, Q region locus 4 [Source:MGI Symbol;Acc:MGI:95933]	0.674841	0.000378157	0.0853554
ENSMUSG00000009376	Met	6	met proto-oncogene [Source:MGI Symbol;Acc:MGI:96969]	0.714479	0.000381576	0.0855716
ENSMUSG00000074968	Ano3	2	anoctamin 3 [Source:MGI Symbol;Acc:MGI:3613666]	0.783425	0.000395771	0.0857608
ENSMUSG00000035699	Slc51a	16	organic solute transporter alpha [Source:MGI Symbol;Acc:MGI:2146634]	0.570382	0.000426689	0.0890051
ENSMUSG00000023800	Tiam2	17	T cell lymphoma invasion and metastasis 2 [Source:MGI Symbol;Acc:MGI:1344338]	0.650759	0.000427614	0.0890051
ENSMUSG00000061126	Cyp4f39	17	cytochrome P450, family 4, subfamily f, polypeptide 39 [Source:MGI Symbol;Acc:MGI:2445210]	0.827062	0.000436841	0.0900571
ENSMUSG00000021943	Gdf10	14	growth differentiation factor 10 [Source:MGI Symbol;Acc:MGI:95684]	0.922068	0.000474788	0.0931608
ENSMUSG00000032735	Ablim3	18	actin binding LIM protein family, member 3 [Source:MGI Symbol;Acc:MGI:2442582]	0.691069	0.000487917	0.0933109
ENSMUSG00000022949	Clic6	16	chloride intracellular channel 6 [Source:MGI Symbol;Acc:MGI:2146607]	0.916776	0.000488215	0.0933109
ENSMUSG00000094637	Vmn1r204	13	vomeronasal 1 receptor 204 [Source:MGI Symbol;Acc:MGI:3651399]	1.18492	0.000483343	0.0933109
ENSMUSG00000053930	Shisa6	11	shisa homolog 6 (Xenopus laevis) [Source:MGI Symbol;Acc:MGI:2685725]	1.47137	0.000488567	0.0933109
ENSMUSG00000095180	Rhox5	X	reproductive homeobox 5 [Source:MGI Symbol;Acc:MGI:97538]	0.706024	0.000503152	0.0950402
ENSMUSG00000024087	Cyp1b1	17	cytochrome P450, family 1, subfamily b, polypeptide 1 [Source:MGI Symbol;Acc:MGI:88590]	1.02518	0.000515853	0.095378
ENSMUSG00000004902	Slc25a18	6	solute carrier family 25 (mitochondrial carrier), member 18 [Source:MGI Symbol;Acc:MGI:1919053]	0.617596	0.000519536	0.0955507
ENSMUSG00000022303	Dcstamp	15	dentrocyte expressed seven transmembrane protein [Source:MGI Symbol;Acc:MGI:1923016]	0.537198	0.000556939	0.101891
ENSMUSG00000058194	Olfr1126	2	olfactory receptor 1126 [Source:MGI Symbol;Acc:MGI:3030960]	0.694767	0.00059264	0.105642
ENSMUSG00000056973	Ces1d	8	carboxylesterase 1D [Source:MGI Symbol;Acc:MGI:2148202]	0.847374	0.000698455	0.115611
ENSMUSG00000071764	Olfr1320	X	olfactory receptor 1320 [Source:MGI Symbol;Acc:MGI:3031154]	0.588919	0.000719018	0.11697
ENSMUSG00000055780	Usp26	X	ubiquitin specific peptidase 26 [Source:MGI Symbol;Acc:MGI:1933247]	0.813543	0.000713039	0.11697
ENSMUSG00000093934	Olfr971	9	olfactory receptor 971 [Source:MGI Symbol;Acc:MGI:3030805]	0.593155	0.000735218	0.117795
ENSMUSG00000053420	Gm4792	10	predicted gene 4792 [Source:MGI Symbol;Acc:MGI:3648918]	0.750294	0.000753186	0.118502
ENSMUSG00000050092	Sprr2b	3	small proline-rich protein 2B [Source:MGI Symbol;Acc:MGI:1330352]	0.893874	0.000757055	0.118537
ENSMUSG00000053914	Kdm4d	9	lysine (K)-specific demethylase 4D [Source:MGI Symbol;Acc:MGI:3606484]	0.526833	0.000773989	0.119449
ENSMUSG00000042129	Rassf4	6	Ras association (RalGDS/AF-6) domain family member 4 [Source:MGI Symbol;Acc:MGI:2386853]	0.64042	0.000776749	0.119449
ENSMUSG00000055775	Myh8	11	myosin, heavy polypeptide 8, skeletal muscle, perinatal [Source:MGI Symbol;Acc:MGI:1339712]	0.595861	0.000840704	0.121762
ENSMUSG00000046210	Olfr735	14	olfactory receptor 735 [Source:MGI Symbol;Acc:MGI:3030569]	0.788171	0.000876857	0.126373
ENSMUSG00000032892	Rangrf	11	RAN guanine nucleotide release factor [Source:MGI Symbol;Acc:MGI:1889073]	0.617704	0.000943781	0.133357
ENSMUSG00000063439	B9d2	7	B9 protein domain 2 [Source:MGI Symbol;Acc:MGI:2387643]	0.526851	0.00105268	0.140196
ENSMUSG00000008136	Fhl2	1	four and a half LIM domains 2 [Source:MGI Symbol;Acc:MGI:1338762]	0.520059	0.00108757	0.141588
ENSMUSG00000095696	Olfr786	10	olfactory receptor 786 [Source:MGI Symbol;Acc:MGI:3030620]	0.61408	0.00107196	0.141588
ENSMUSG00000070686	C87414	5	expressed sequence C87414 [Source:MGI Symbol;Acc:MGI:2141341]	0.982644	0.00108459	0.141588
ENSMUSG00000030787	Lyve1	7	lymphatic vessel endothelial hyaluronan receptor 1 [Source:MGI Symbol;Acc:MGI:2136348]	0.78735	0.0010962	0.14165
ENSMUSG00000061306	Slc38a10	11	solute carrier family 38, member 10 [Source:MGI Symbol;Acc:MGI:1919305]	0.895346	0.00115102	0.143336
ENSMUSG00000022180	Slc7a8	14	solute carrier family 7 (cationic amino acid transporter, y+ system), member 8 [Source:MGI Symbol;Acc:MGI:1355323]	0.577571	0.00116617	0.144256
ENSMUSG00000073974	Olfr551	7	olfactory receptor 551 [Source:MGI Symbol;Acc:MGI:3030385]	0.589243	0.00118622	0.145186
ENSMUSG00000066747	Olfr878	9	olfactory receptor 878 [Source:MGI Symbol;Acc:MGI:3030712]	1.05699	0.00118593	0.145186
ENSMUSG00000043383	Olfr1342	4	olfactory receptor 1342 [Source:MGI Symbol;Acc:MGI:3031176]	0.656601	0.00119714	0.145498
ENSMUSG00000051940	5031410I06Rik	5	RIKEN cDNA 5031410I06 gene [Source:MGI Symbol;Acc:MGI:3036277]	0.77617	0.00121893	0.146786
ENSMUSG00000040600	Eps8l3	3	EPS8-like 3 [Source:MGI Symbol;Acc:MGI:2139743]	0.52207	0.00132979	0.154594
ENSMUSG00000019312	Grb7	11	growth factor receptor bound protein 7 [Source:MGI Symbol;Acc:MGI:102683]	0.548429	0.00136464	0.15682
ENSMUSG00000021638	Ocln	13	occludin [Source:MGI Symbol;Acc:MGI:106183]	0.754776	0.00137601	0.15682
ENSMUSG00000069118	1700008P02Rik	3	RIKEN cDNA 1700008P02 gene [Source:MGI Symbol;Acc:MGI:1916597]	0.533502	0.00154359	0.161612
ENSMUSG00000049350	Zg16	7	zymogen granule protein 16 [Source:MGI Symbol;Acc:MGI:1916286]	0.705567	0.00151521	0.161612
ENSMUSG00000024273	2700062C07Rik	18	RIKEN cDNA 2700062C07 gene [Source:MGI Symbol;Acc:MGI:1915296]	0.893203	0.00151461	0.161612
ENSMUSG00000038253	Hoxa5	6	homeobox A5 [Source:MGI Symbol;Acc:MGI:96177]	1.03732	0.00161714	0.165329
ENSMUSG00000037610	Kcnmb2	3	potassium large conductance calcium-activated channel, subfamily M, beta member 2 [Source:MGI Symbol;Acc:MGI:1919663]	0.539019	0.00171486	0.170826
ENSMUSG00000030790	Adm	7	adrenomedullin [Source:MGI Symbol;Acc:MGI:108058]	1.21415	0.00175607	0.172432
ENSMUSG00000078763	Slfn1	11	schlafen 1 [Source:MGI Symbol;Acc:MGI:1313259]	0.578138	0.00188266	0.177318
ENSMUSG00000061740	Cyp2d22	15	cytochrome P450, family 2, subfamily d, polypeptide 22 [Source:MGI Symbol;Acc:MGI:1929474]	0.508239	0.00190674	0.17769
ENSMUSG00000093011	Mir100	9	microRNA 100 [Source:MGI Symbol;Acc:MGI:3619057]	0.655575	0.00214486	0.186856
ENSMUSG00000027173	Depdc7	2	DEP domain containing 7 [Source:MGI Symbol;Acc:MGI:2139258]	0.649642	0.00221471	0.190082
ENSMUSG00000018822	Sfrp5	19	secreted frizzled-related sequence protein 5 [Source:MGI Symbol;Acc:MGI:1860298]	0.733417	0.00225706	0.191523
ENSMUSG00000062309	Rpp25	9	ribonuclease P 25 subunit (human) [Source:MGI Symbol;Acc:MGI:2143151]	0.599638	0.00233954	0.192604
ENSMUSG00000023885	Thbs2	17	thrombospondin 2 [Source:MGI Symbol;Acc:MGI:98738]	1.18144	0.00233753	0.192604
ENSMUSG00000066257	Olfr206	16	olfactory receptor 206 [Source:MGI Symbol;Acc:MGI:3030040]	0.542368	0.00244631	0.192821
ENSMUSG00000005628	Tmod4	3	tropomodulin 4 [Source:MGI Symbol;Acc:MGI:1355285]	0.593033	0.00256066	0.197207
ENSMUSG00000023349	Clec4n	6	C-type lectin domain family 4, member n [Source:MGI Symbol;Acc:MGI:1861231]	0.520987	0.00263066	0.199474
ENSMUSG00000020848	Doc2b	11	double C2, beta [Source:MGI Symbol;Acc:MGI:1100497]	0.504091	0.00264435	0.199821
ENSMUSG00000034009	Rxfp1	3	relaxin/insulin-like family peptide receptor 1 [Source:MGI Symbol;Acc:MGI:2682211]	0.68564	0.00274574	0.204811
ENSMUSG00000066677	Pydc3	1	pyrin domain containing 3 [Source:MGI Symbol;Acc:MGI:2442822]	0.796451	0.00278512	0.204978
ENSMUSG00000094600	Vmn1r217	13	vomeronasal 1 receptor 217 [Source:MGI Symbol;Acc:MGI:2159677]	0.610416	0.00290737	0.210104
ENSMUSG00000031104	Rab33a	X	RAB33A, member of RAS oncogene family [Source:MGI Symbol;Acc:MGI:109493]	0.597082	0.00301221	0.213247
ENSMUSG00000096819	Srsy	Y	Serine-rich secreted Y-linked protein [Source:UniProtKB/TrEMBL;Acc:A8HG57]	0.822336	0.0029953	0.213247
ENSMUSG00000096109	Olfr1537	9	olfactory receptor 1537, pseudogene 1 [Source:MGI Symbol;Acc:MGI:3031371]	0.924211	0.00306257	0.21338
ENSMUSG00000047180	Neurl3	1	neuralized homolog 3 homolog (Drosophila) [Source:MGI Symbol;Acc:MGI:2429944]	0.624341	0.00318615	0.218727
ENSMUSG00000075202	Olfr1042	2	olfactory receptor 1042 [Source:MGI Symbol;Acc:MGI:3030876]	0.986251	0.00324224	0.220118
ENSMUSG00000023039	Krt7	15	keratin 7 [Source:MGI Symbol;Acc:MGI:96704]	0.543826	0.0033409	0.220831
ENSMUSG00000072625	Gdf2	14	growth differentiation factor 2 [Source:MGI Symbol;Acc:MGI:1321394]	0.561274	0.0032873	0.220831
ENSMUSG00000074158	9830147E19Rik	7	RIKEN cDNA 9830147E19 gene [Source:MGI Symbol;Acc:MGI:3036263]	0.76692	0.00338893	0.220831
ENSMUSG00000058904	Olfr1413	1	olfactory receptor 1413 [Source:MGI Symbol;Acc:MGI:3031247]	0.78268	0.00361275	0.226294
ENSMUSG00000021947	Cryl1	14	crystallin, lambda 1 [Source:MGI Symbol;Acc:MGI:1915881]	0.610583	0.00362805	0.226819
ENSMUSG00000041583	Obox6	7	oocyte specific homeobox 6 [Source:MGI Symbol;Acc:MGI:2149036]	0.543965	0.00368747	0.229127
ENSMUSG00000068680	Gm10248	14	predicted gene 10248 [Source:MGI Symbol;Acc:MGI:3641931]	0.601155	0.00369135	0.229127
ENSMUSG00000047281	Sfn	4	stratifin [Source:MGI Symbol;Acc:MGI:1891831]	0.538131	0.00371212	0.229354
ENSMUSG00000004344	Gpx5	13	glutathione peroxidase 5 [Source:MGI Symbol;Acc:MGI:104886]	0.500583	0.00376279	0.231086
ENSMUSG00000034800	Zfp661	2	zinc finger protein 661 [Source:MGI Symbol;Acc:MGI:1919430]	0.500425	0.00378757	0.23134
ENSMUSG00000021253	Tgfb3	12	transforming growth factor, beta 3 [Source:MGI Symbol;Acc:MGI:98727]	0.578712	0.00379674	0.23134
ENSMUSG00000090854	Gm4340	10	predicted gene 4340 [Source:MGI Symbol;Acc:MGI:3782524]	0.680544	0.00386453	0.233214
ENSMUSG00000001494	Sost	11	sclerostin [Source:MGI Symbol;Acc:MGI:1921749]	0.54674	0.00393581	0.234348
ENSMUSG00000013584	Aldh1a2	9	aldehyde dehydrogenase family 1, subfamily A2 [Source:MGI Symbol;Acc:MGI:107928]	0.769747	0.00396568	0.235117
ENSMUSG00000032422	Snx14	9	sorting nexin 14 [Source:MGI Symbol;Acc:MGI:2155664]	0.53864	0.00402778	0.236496
ENSMUSG00000049843	Olfr1102	2	olfactory receptor 1102 [Source:MGI Symbol;Acc:MGI:3030936]	0.568453	0.00411064	0.23896
ENSMUSG00000068037	Mas1	17	MAS1 oncogene [Source:MGI Symbol;Acc:MGI:96918]	0.557669	0.00420325	0.241624
ENSMUSG00000020617	1700012B07Rik	11	RIKEN cDNA 1700012B07 gene [Source:MGI Symbol;Acc:MGI:1916574]	0.569405	0.00419242	0.241624
ENSMUSG00000018844	Fndc8	11	fibronectin type III domain containing 8 [Source:MGI Symbol;Acc:MGI:1926169]	0.541675	0.00423247	0.242373
ENSMUSG00000001827	Folr1	7	folate receptor 1 (adult) [Source:MGI Symbol;Acc:MGI:95568]	0.547674	0.00430764	0.245063
ENSMUSG00000036934	4921524J17Rik	8	RIKEN cDNA 4921524J17 gene [Source:MGI Symbol;Acc:MGI:1913964]	0.647991	0.00431791	0.245196
ENSMUSG00000037334	H2-M1	17	histocompatibility 2, M region locus 1 [Source:MGI Symbol;Acc:MGI:95913]	0.62381	0.00441609	0.247663
ENSMUSG00000039962	Olfr906	9	olfactory receptor 906 [Source:MGI Symbol;Acc:MGI:3030740]	0.503235	0.00445077	0.248048
ENSMUSG00000049709	Nlrp10	7	NLR family, pyrin domain containing 10 [Source:MGI Symbol;Acc:MGI:2444084]	0.536159	0.00477166	0.257152
ENSMUSG00000000204	Slfn4	11	schlafen 4 [Source:MGI Symbol;Acc:MGI:1329010]	0.621433	0.00472158	0.257152
ENSMUSG00000027833	Shox2	3	short stature homeobox 2 [Source:MGI Symbol;Acc:MGI:1201673]	1.03108	0.00477941	0.257171
ENSMUSG00000050578	Mmp13	9	matrix metallopeptidase 13 [Source:MGI Symbol;Acc:MGI:1340026]	0.528193	0.00480476	0.257737
ENSMUSG00000037424	Taar9	10	trace amine-associated receptor 9 [Source:MGI Symbol;Acc:MGI:3527454]	0.60656	0.00493047	0.257794
ENSMUSG00000049528	Olfr429	1	olfactory receptor 429 [Source:MGI Symbol;Acc:MGI:3030263]	0.819949	0.00490742	0.257794
ENSMUSG00000046318	Ccbe1	18	collagen and calcium binding EGF domains 1 [Source:MGI Symbol;Acc:MGI:2445053]	0.518449	0.00517003	0.263505
ENSMUSG00000040824	Snrpd2	7	small nuclear ribonucleoprotein D2 [Source:MGI Symbol;Acc:MGI:98345]	0.512239	0.00534074	0.266415
ENSMUSG00000021367	Edn1	13	endothelin 1 [Source:MGI Symbol;Acc:MGI:95283]	0.836519	0.00536233	0.266574
ENSMUSG00000031639	Tlr3	8	toll-like receptor 3 [Source:MGI Symbol;Acc:MGI:2156367]	0.565168	0.00545214	0.268893
ENSMUSG00000031754	Nudt21	8	nudix (nucleoside diphosphate linked moiety X)-type motif 21 [Source:MGI Symbol;Acc:MGI:1915469]	0.552677	0.00553461	0.270127
ENSMUSG00000033213	AA467197	2	expressed sequence AA467197 [Source:MGI Symbol;Acc:MGI:3034182]	0.512088	0.00561113	0.27127
ENSMUSG00000009654	Oit3	10	oncoprotein induced transcript 3 [Source:MGI Symbol;Acc:MGI:1201782]	0.832003	0.00578461	0.272711
ENSMUSG00000022523	Fgf12	16	fibroblast growth factor 12 [Source:MGI Symbol;Acc:MGI:109183]	0.656529	0.00583399	0.273492
ENSMUSG00000069456	Rdh16	10	retinol dehydrogenase 16 [Source:MGI Symbol;Acc:MGI:1201375]	0.659739	0.00596872	0.274435
ENSMUSG00000023886	Smoc2	17	SPARC related modular calcium binding 2 [Source:MGI Symbol;Acc:MGI:1929881]	0.625421	0.00602131	0.275405
ENSMUSG00000066272	Olfr559	7	olfactory receptor 559 [Source:MGI Symbol;Acc:MGI:3030393]	1.1289	0.00604137	0.275588
ENSMUSG00000030463	4933421I07Rik	7	RIKEN cDNA 4933421I07 gene [Source:MGI Symbol;Acc:MGI:1918412]	0.603604	0.00619172	0.277009
ENSMUSG00000070719	Pla2g4d	2	phospholipase A2, group IVD [Source:MGI Symbol;Acc:MGI:1925640]	0.527739	0.00629856	0.277013
ENSMUSG00000068819	Olfr1131	2	olfactory receptor 1131 [Source:MGI Symbol;Acc:MGI:3030965]	0.625279	0.00647383	0.27981
ENSMUSG00000068947	Olfr366	2	olfactory receptor 366 [Source:MGI Symbol;Acc:MGI:3030200]	0.721548	0.00723432	0.296189
ENSMUSG00000026032	Ndufb3	1	NADH dehydrogenase (ubiquinone) 1 beta subcomplex 3 [Source:MGI Symbol;Acc:MGI:1913745]	0.541809	0.00733641	0.296225
ENSMUSG00000047344	Lancl3	X	LanC lantibiotic synthetase component C-like 3 (bacterial) [Source:MGI Symbol;Acc:MGI:2443335]	0.544498	0.00727433	0.296225
ENSMUSG00000078783	Gm9733	3	predicted gene 9733 [Source:MGI Symbol;Acc:MGI:3780136]	0.528897	0.00744874	0.297153
ENSMUSG00000061653	Vmn1r46	6	vomeronasal 1 receptor 46 [Source:MGI Symbol;Acc:MGI:2148519]	0.650565	0.0077587	0.298508
ENSMUSG00000096227	Gm20815	Y	spermiogenesis specific transcript on the Y family member [Source:RefSeq peptide;Acc:NP_001017394]	0.652852	0.00771529	0.298508
ENSMUSG00000032372	Plscr2	9	phospholipid scramblase 2 [Source:MGI Symbol;Acc:MGI:1270860]	0.678934	0.0076338	0.298508
ENSMUSG00000094747	Olfr1307	2	olfactory receptor 1307 [Source:MGI Symbol;Acc:MGI:3031141]	0.539484	0.0079743	0.301793
ENSMUSG00000028497	Ptplad2	4	protein tyrosine phosphatase-like A domain containing 2 [Source:MGI Symbol;Acc:MGI:1914025]	0.544439	0.00807218	0.30397
ENSMUSG00000070806	Zmynd12	4	zinc finger, MYND domain containing 12 [Source:MGI Symbol;Acc:MGI:2140259]	0.628614	0.0082319	0.306361
ENSMUSG00000023043	Krt18	15	keratin 18 [Source:MGI Symbol;Acc:MGI:96692]	0.768272	0.00852216	0.312809
ENSMUSG00000075267	Dfnb59	2	deafness, autosomal recessive 59 (human) [Source:MGI Symbol;Acc:MGI:2685847]	0.511747	0.00863423	0.313939
ENSMUSG00000033898	Cfhr2	1	complement factor H-related 2 [Source:MGI Symbol;Acc:MGI:3611575]	0.608	0.00868687	0.313998
ENSMUSG00000022443	Myh9	15	myosin, heavy polypeptide 9, non-muscle [Source:MGI Symbol;Acc:MGI:107717]	0.689113	0.00869006	0.313998
ENSMUSG00000097425	Vmn1r90	NA	NA	0.530019	0.00886771	0.314366
ENSMUSG00000096485	Olfr1466	19	olfactory receptor 1466 [Source:MGI Symbol;Acc:MGI:3031300]	0.638786	0.00889921	0.314366
ENSMUSG00000071510	Olfr172	16	olfactory receptor 172 [Source:MGI Symbol;Acc:MGI:3030006]	0.643307	0.00893622	0.314667
ENSMUSG00000046312	AI464131	4	expressed sequence AI464131 [Source:MGI Symbol;Acc:MGI:2140300]	0.540125	0.00908766	0.31652
ENSMUSG00000036251	Trpm8	1	transient receptor potential cation channel, subfamily M, member 8 [Source:MGI Symbol;Acc:MGI:2181435]	0.683971	0.00915728	0.318258
ENSMUSG00000057761	Olfr1022	2	olfactory receptor 1022 [Source:MGI Symbol;Acc:MGI:3030856]	0.515412	0.00932118	0.318691
ENSMUSG00000024778	Fas	19	Fas (TNF receptor superfamily member 6) [Source:MGI Symbol;Acc:MGI:95484]	0.615213	0.00931849	0.318691
ENSMUSG00000046942	Mageb16	X	melanoma antigen family B, 16 [Source:MGI Symbol;Acc:MGI:1919217]	0.679489	0.0093056	0.318691
ENSMUSG00000078920	Ifi47	11	interferon gamma inducible protein 47 [Source:MGI Symbol;Acc:MGI:99448]	0.546418	0.00938897	0.319958
ENSMUSG00000079015	Serpina1c	12	serine (or cysteine) peptidase inhibitor, clade A, member 1C [Source:MGI Symbol;Acc:MGI:891969]	0.707477	0.00939808	0.319958
ENSMUSG00000043089	Mmp1a	9	matrix metallopeptidase 1a (interstitial collagenase) [Source:MGI Symbol;Acc:MGI:1933846]	0.519955	0.00949926	0.320992
ENSMUSG00000055069	Rab39	9	RAB39, member RAS oncogene family [Source:MGI Symbol;Acc:MGI:2442855]	0.571447	0.00966699	0.322327
ENSMUSG00000005413	Hmox1	8	heme oxygenase (decycling) 1 [Source:MGI Symbol;Acc:MGI:96163]	0.756851	0.00962286	0.322327
ENSMUSG00000095901	Olfr538	7	olfactory receptor 538 [Source:MGI Symbol;Acc:MGI:3030372]	1.2193	0.00964479	0.322327
ENSMUSG00000066026	Dhrs3	4	dehydrogenase/reductase (SDR family) member 3 [Source:MGI Symbol;Acc:MGI:1315215]	0.549039	0.0097398	0.323931
ENSMUSG00000066363	Serpina3f	12	serine (or cysteine) peptidase inhibitor, clade A, member 3F [Source:MGI Symbol;Acc:MGI:2182838]	0.785052	0.0101714	0.327494
ENSMUSG00000041378	Cldn5	16	claudin 5 [Source:MGI Symbol;Acc:MGI:1276112]	0.527339	0.0106173	0.334328
ENSMUSG00000070529	Wfdc10	2	WAP four-disulfide core domain 10 [Source:MGI Symbol;Acc:MGI:3616889]	0.80566	0.0110037	0.340898
ENSMUSG00000026205	Slc23a3	1	solute carrier family 23 (nucleobase transporters), member 3 [Source:MGI Symbol;Acc:MGI:104516]	0.548675	0.0112263	0.342605
ENSMUSG00000060735	Rxfp3	15	relaxin family peptide receptor 3 [Source:MGI Symbol;Acc:MGI:2441827]	0.500402	0.011239	0.342692
ENSMUSG00000065568	Mir344	7	microRNA 344 [Source:MGI Symbol;Acc:MGI:3619359]	0.544371	0.0112763	0.343527
ENSMUSG00000069248	Serpinb6e	13	serine (or cysteine) peptidase inhibitor, clade B, member 6e [Source:MGI Symbol;Acc:MGI:2667778]	0.620531	0.0113534	0.344257
ENSMUSG00000043421	Hilpda	6	hypoxia inducible lipid droplet associated [Source:MGI Symbol;Acc:MGI:1916823]	0.726263	0.0114314	0.345525
ENSMUSG00000041805	Pramel1	4	preferentially expressed antigen in melanoma-like 1 [Source:MGI Symbol;Acc:MGI:1890541]	0.507271	0.0118466	0.349576
ENSMUSG00000093007	Mir15a	14	microRNA 15a [Source:MGI Symbol;Acc:MGI:2676841]	0.757725	0.0117947	0.349576
ENSMUSG00000028341	Nr4a3	4	nuclear receptor subfamily 4, group A, member 3 [Source:MGI Symbol;Acc:MGI:1352457]	0.861323	0.0118188	0.349576
ENSMUSG00000040985	Sun3	11	Sad1 and UNC84 domain containing 3 [Source:MGI Symbol;Acc:MGI:3041199]	0.628466	0.0123649	0.355903
ENSMUSG00000040621	Gemin8	X	gem (nuclear organelle) associated protein 8 [Source:MGI Symbol;Acc:MGI:2384300]	1.13868	0.01319	0.365817
ENSMUSG00000012396	Nanog	6	Nanog homeobox [Source:MGI Symbol;Acc:MGI:1919200]	0.506583	0.0133712	0.365822
ENSMUSG00000096576	Oog1	12	oogenesin 1 [Source:MGI Symbol;Acc:MGI:2679150]	0.515779	0.0133973	0.365822
ENSMUSG00000020891	Alox8	11	arachidonate 8-lipoxygenase [Source:MGI Symbol;Acc:MGI:1098228]	0.703013	0.0134382	0.365864
ENSMUSG00000068426	Vmn1r19	6	vomeronasal 1 receptor 19 [Source:MGI Symbol;Acc:MGI:2159463]	0.624868	0.0135638	0.36748
ENSMUSG00000059227	Olfr494	7	olfactory receptor 494 [Source:MGI Symbol;Acc:MGI:3030328]	0.580464	0.0136817	0.368092
ENSMUSG00000031344	Gabrq	X	gamma-aminobutyric acid (GABA) A receptor, subunit theta [Source:MGI Symbol;Acc:MGI:1888498]	0.531387	0.0138122	0.370172
ENSMUSG00000030930	Chst15	7	carbohydrate (N-acetylgalactosamine 4-sulfate 6-O) sulfotransferase 15 [Source:MGI Symbol;Acc:MGI:1924840]	0.506699	0.0146224	0.37252
ENSMUSG00000051340	Olfr645	7	olfactory receptor 645 [Source:MGI Symbol;Acc:MGI:3030479]	0.530133	0.0145938	0.37252
ENSMUSG00000021453	Gadd45g	13	growth arrest and DNA-damage-inducible 45 gamma [Source:MGI Symbol;Acc:MGI:1346325]	0.541188	0.014145	0.37252
ENSMUSG00000039215	Svs1	6	seminal vesicle secretory protein 1 [Source:MGI Symbol;Acc:MGI:2682321]	0.781457	0.014586	0.37252
ENSMUSG00000020159	Gabrp	11	gamma-aminobutyric acid (GABA) A receptor, pi [Source:MGI Symbol;Acc:MGI:2387597]	0.961767	0.0149632	0.37554
ENSMUSG00000021338	Lrrc16a	13	leucine rich repeat containing 16A [Source:MGI Symbol;Acc:MGI:1915982]	0.544847	0.0151721	0.377058
ENSMUSG00000061616	Olfr12	1	olfactory receptor 12 [Source:MGI Symbol;Acc:MGI:107863]	0.505067	0.0162239	0.384087
ENSMUSG00000043087	Olfr855	9	olfactory receptor 855 [Source:MGI Symbol;Acc:MGI:3030689]	0.507367	0.0161859	0.384087
ENSMUSG00000075144	Olfr1156	2	olfactory receptor 1156 [Source:MGI Symbol;Acc:MGI:3030990]	0.7055	0.0161917	0.384087
ENSMUSG00000075296	Aldh3b2	19	aldehyde dehydrogenase 3 family, member B2 [Source:MGI Symbol;Acc:MGI:2147613]	0.676527	0.0163799	0.385227
ENSMUSG00000034687	Fras1	5	Fraser syndrome 1 homolog (human) [Source:MGI Symbol;Acc:MGI:2385368]	0.521489	0.0165061	0.386104
ENSMUSG00000049217	Olfr788	10	olfactory receptor 788 [Source:MGI Symbol;Acc:MGI:3030622]	0.506573	0.016771	0.387337
ENSMUSG00000037014	Sstr4	2	somatostatin receptor 4 [Source:MGI Symbol;Acc:MGI:105372]	0.68599	0.0168665	0.388202
ENSMUSG00000095028	Sirpb1b	3	signal-regulatory protein beta 1B [Source:MGI Symbol;Acc:MGI:3779828]	0.588668	0.0181949	0.397085
ENSMUSG00000024395	Lims2	18	LIM and senescent cell antigen like domains 2 [Source:MGI Symbol;Acc:MGI:2385067]	0.878293	0.0189174	0.39998
ENSMUSG00000058755	Osm	11	oncostatin M [Source:MGI Symbol;Acc:MGI:104749]	0.533546	0.0189858	0.401183
ENSMUSG00000028128	F3	3	coagulation factor III [Source:MGI Symbol;Acc:MGI:88381]	0.728211	0.0190319	0.401641
ENSMUSG00000025888	Casp1	9	caspase 1 [Source:MGI Symbol;Acc:MGI:96544]	0.51632	0.0192987	0.404186
ENSMUSG00000024810	Il33	19	interleukin 33 [Source:MGI Symbol;Acc:MGI:1924375]	0.572876	0.0195557	0.405583
ENSMUSG00000044317	Gpr4	7	G protein-coupled receptor 4 [Source:MGI Symbol;Acc:MGI:2441992]	0.510539	0.020102	0.409582
ENSMUSG00000039714	Cplx3	9	complexin 3 [Source:MGI Symbol;Acc:MGI:2384571]	0.542668	0.0203674	0.412091
ENSMUSG00000022388	Ttll8	15	tubulin tyrosine ligase-like family, member 8 [Source:MGI Symbol;Acc:MGI:1922902]	0.536549	0.020683	0.414606
ENSMUSG00000058975	Kcnc1	7	potassium voltage gated channel, Shaw-related subfamily, member 1 [Source:MGI Symbol;Acc:MGI:96667]	0.512003	0.0207514	0.415028
ENSMUSG00000074955	Olfr1305	2	olfactory receptor 1305 [Source:MGI Symbol;Acc:MGI:3031139]	0.507701	0.0211461	0.417084
ENSMUSG00000095301	Olfr476	7	olfactory receptor 476 [Source:MGI Symbol;Acc:MGI:3030310]	0.606038	0.0211272	0.417084
ENSMUSG00000075170	Olfr1097	2	olfactory receptor 1097 [Source:MGI Symbol;Acc:MGI:3030931]	0.54733	0.0213311	0.417233
ENSMUSG00000069939	Gm12070	11	predicted gene 12070 [Source:MGI Symbol;Acc:MGI:3650751]	0.586826	0.0214036	0.417233
ENSMUSG00000059460	Olfr286	15	olfactory receptor 286 [Source:MGI Symbol;Acc:MGI:3030120]	0.5179	0.0219467	0.419415
ENSMUSG00000095390	Olfr229	9	olfactory receptor 229 [Source:MGI Symbol;Acc:MGI:3030063]	0.515837	0.0224532	0.420847
ENSMUSG00000057137	Tmem140	6	transmembrane protein 140 [Source:MGI Symbol;Acc:MGI:1915737]	0.557061	0.0224895	0.420847
ENSMUSG00000065353	Snora73b	4	small nucleolar RNA, H/ACA box 73b [Source:MGI Symbol;Acc:MGI:4360049]	0.748999	0.0224489	0.420847
ENSMUSG00000054258	Gm5082	13	predicted gene 5082 [Source:MGI Symbol;Acc:MGI:3644232]	0.892438	0.0223381	0.420847
ENSMUSG00000060311	Mucl1	15	mucin-like 1 precursor [Source:RefSeq peptide;Acc:NP_033294]	0.523735	0.0225382	0.421198
ENSMUSG00000007033	Hspa1l	17	heat shock protein 1-like [Source:MGI Symbol;Acc:MGI:96231]	0.532381	0.0227048	0.421474
ENSMUSG00000028487	Bnc2	4	basonuclin 2 [Source:MGI Symbol;Acc:MGI:2443805]	0.554399	0.0228317	0.422624
ENSMUSG00000086150	BC024582	4	cDNA sequence BC024582 [Source:MGI Symbol;Acc:MGI:3041246]	0.543186	0.0229422	0.422838
ENSMUSG00000020641	Rsad2	12	radical S-adenosyl methionine domain containing 2 [Source:MGI Symbol;Acc:MGI:1929628]	0.604343	0.0235333	0.42918
ENSMUSG00000037016	Frem2	3	Fras1 related extracellular matrix protein 2 [Source:MGI Symbol;Acc:MGI:2444465]	0.503218	0.0244874	0.436349
ENSMUSG00000079681	Zglp1	9	zinc finger, GATA-like protein 1 [Source:MGI Symbol;Acc:MGI:3696042]	0.533648	0.0249771	0.44073
ENSMUSG00000074454	Defb33	8	defensin beta 33 [Source:MGI Symbol;Acc:MGI:3647176]	0.582121	0.0250763	0.44087
ENSMUSG00000050321	Neto1	18	neuropilin (NRP) and tolloid (TLL)-like 1 [Source:MGI Symbol;Acc:MGI:2180216]	0.5187	0.0252206	0.441685
ENSMUSG00000043298	C030030A07Rik	6	RIKEN cDNA C030030A07 gene [Source:MGI Symbol;Acc:MGI:2443451]	0.520997	0.0254689	0.443997
ENSMUSG00000026984	Il1f6	2	interleukin 1 family, member 6 [Source:MGI Symbol;Acc:MGI:1859324]	0.636769	0.0255005	0.444013
ENSMUSG00000069792	Wfdc17	11	predicted gene 11428 [Source:MGI Symbol;Acc:MGI:3649773]	0.599403	0.0259155	0.44485
ENSMUSG00000024164	C3	17	complement component 3 [Source:MGI Symbol;Acc:MGI:88227]	1.26406	0.0260398	0.445445
ENSMUSG00000030247	Kcnj8	6	potassium inwardly-rectifying channel, subfamily J, member 8 [Source:MGI Symbol;Acc:MGI:1100508]	0.603034	0.0263269	0.445923
ENSMUSG00000074195	AI747448	3	expressed sequence AI747448 [Source:MGI Symbol;Acc:MGI:2139790]	0.614559	0.0262196	0.445923
ENSMUSG00000067855	Speer3	5	spermatogenesis associated glutamate (E)-rich protein 3 [Source:MGI Symbol;Acc:MGI:1918276]	0.528476	0.0270625	0.449605
ENSMUSG00000065451	Mir101a	4	microRNA 101a [Source:MGI Symbol;Acc:MGI:2676803]	0.54225	0.027096	0.449605
ENSMUSG00000075420	Smim6	11	RIKEN cDNA 1110017F19 gene [Source:MGI Symbol;Acc:MGI:1915778]	0.517909	0.0271469	0.449696
ENSMUSG00000041556	Fbxo2	4	F-box protein 2 [Source:MGI Symbol;Acc:MGI:2446216]	0.571907	0.02724	0.450472
ENSMUSG00000050926	Dcaf12l2	X	DDB1 and CUL4 associated factor 12-like 2 [Source:MGI Symbol;Acc:MGI:2445178]	0.51891	0.0278001	0.452827
ENSMUSG00000040650	Cyp2b23	7	cytochrome P450, family 2, subfamily b, polypeptide 23 [Source:MGI Symbol;Acc:MGI:3646735]	0.529168	0.0278774	0.453404
ENSMUSG00000035165	Kcne3	7	potassium voltage-gated channel, Isk-related subfamily, gene 3 [Source:MGI Symbol;Acc:MGI:1891124]	0.955057	0.0281083	0.454439
ENSMUSG00000095893	Olfr884	9	olfactory receptor 884 [Source:MGI Symbol;Acc:MGI:3030718]	0.514868	0.0284058	0.456517
ENSMUSG00000024912	Fosl1	19	fos-like antigen 1 [Source:MGI Symbol;Acc:MGI:107179]	0.583468	0.0285634	0.456517
ENSMUSG00000038092	Hsd3b5	3	hydroxy-delta-5-steroid dehydrogenase, 3 beta- and steroid delta-isomerase 5 [Source:MGI Symbol;Acc:MGI:104645]	0.741365	0.0290802	0.457776
ENSMUSG00000024479	Mal2	15	mal, T cell differentiation protein 2 [Source:MGI Symbol;Acc:MGI:2146021]	0.758295	0.029476	0.459662
ENSMUSG00000067006	Serpinb5	1	serine (or cysteine) peptidase inhibitor, clade B, member 5 [Source:MGI Symbol;Acc:MGI:109579]	0.521364	0.029723	0.460676
ENSMUSG00000071519	Prss3	6	protease, serine, 3 [Source:MGI Symbol;Acc:MGI:102758]	0.594579	0.029697	0.460676
ENSMUSG00000049583	Grm5	7	glutamate receptor, metabotropic 5 [Source:MGI Symbol;Acc:MGI:1351342]	0.558937	0.030123	0.460997
ENSMUSG00000097331	F420014N23Rik	NA	NA	0.681098	0.0303546	0.46156
ENSMUSG00000065944	Rnu2-10	11	U2 spliceosomal RNA [Source:RFAM;Acc:RF00004]	0.988369	0.0304219	0.461977
ENSMUSG00000044705	Olfr670	7	olfactory receptor 670 [Source:MGI Symbol;Acc:MGI:3030504]	0.604762	0.0322708	0.470722
ENSMUSG00000019913	Sim1	10	single-minded homolog 1 (Drosophila) [Source:MGI Symbol;Acc:MGI:98306]	0.501034	0.0324245	0.470777
ENSMUSG00000066516	Klk1b21	7	kallikrein 1-related peptidase b21 [Source:MGI Symbol;Acc:MGI:892022]	0.598797	0.0344241	0.478633
ENSMUSG00000018919	Tm4sf5	11	transmembrane 4 superfamily member 5 [Source:MGI Symbol;Acc:MGI:1922854]	0.584687	0.035433	0.482088
ENSMUSG00000095909	Gm10324	13	zinc finger protein family member [Source:RefSeq peptide;Acc:NP_001171303]	0.639265	0.0362909	0.485555
ENSMUSG00000030256	Bhlhe41	6	basic helix-loop-helix family, member e41 [Source:MGI Symbol;Acc:MGI:1930704]	0.672215	0.0364605	0.486887
ENSMUSG00000070802	Pnmal2	7	PNMA-like 2 [Source:MGI Symbol;Acc:MGI:3645856]	0.51253	0.0373882	0.487988
ENSMUSG00000040703	Cyp2s1	7	cytochrome P450, family 2, subfamily s, polypeptide 1 [Source:MGI Symbol;Acc:MGI:1921384]	0.520655	0.0372225	0.487988
ENSMUSG00000062497	Olfr1411	1	olfactory receptor 1411 [Source:MGI Symbol;Acc:MGI:3031245]	0.601388	0.0376837	0.489051
ENSMUSG00000049073	Olfr985	9	olfactory receptor 985 [Source:MGI Symbol;Acc:MGI:3030819]	0.510962	0.0379562	0.489904
ENSMUSG00000045306	Olfr734	14	olfactory receptor 734 [Source:MGI Symbol;Acc:MGI:3030568]	0.634382	0.0383346	0.489904
ENSMUSG00000032743	D430042O09Rik	7	RIKEN cDNA D430042O09 gene [Source:MGI Symbol;Acc:MGI:2442760]	0.639246	0.0384794	0.489904
ENSMUSG00000040405	Havcr1	11	hepatitis A virus cellular receptor 1 [Source:MGI Symbol;Acc:MGI:2159680]	0.815294	0.038827	0.490744
ENSMUSG00000051003	Olfr161	16	olfactory receptor 161 [Source:MGI Symbol;Acc:MGI:3032605]	0.505932	0.0389754	0.490845
ENSMUSG00000043529	Olfr266	3	olfactory receptor 266 [Source:MGI Symbol;Acc:MGI:3030100]	0.568734	0.0401609	0.494505
ENSMUSG00000003541	Ier3	17	immediate early response 3 [Source:MGI Symbol;Acc:MGI:104814]	0.719277	0.0406572	0.495812
ENSMUSG00000025754	Agbl1	7	ATP/GTP binding protein-like 1 [Source:MGI Symbol;Acc:MGI:3646469]	0.570938	0.0408162	0.496074
ENSMUSG00000048758	Rpl29	9	ribosomal protein L29 [Source:MGI Symbol;Acc:MGI:99687]	0.612525	0.0425694	0.502968
ENSMUSG00000036437	Npy1r	8	neuropeptide Y receptor Y1 [Source:MGI Symbol;Acc:MGI:104963]	0.509319	0.0432291	0.50577
ENSMUSG00000026773	Pfkfb3	2	6-phosphofructo-2-kinase/fructose-2,6-biphosphatase 3 [Source:MGI Symbol;Acc:MGI:2181202]	0.502136	0.0442483	0.508878
ENSMUSG00000061527	Krt5	15	keratin 5 [Source:MGI Symbol;Acc:MGI:96702]	0.578692	0.0455842	0.512951
ENSMUSG00000051497	Kcnj16	11	potassium inwardly-rectifying channel, subfamily J, member 16 [Source:MGI Symbol;Acc:MGI:1314842]	0.506768	0.0456127	0.513106
ENSMUSG00000079168	Cd209g	8	CD209g antigen [Source:MGI Symbol;Acc:MGI:1917442]	0.55214	0.0456998	0.513422
ENSMUSG00000005125	Ndrg1	15	N-myc downstream regulated gene 1 [Source:MGI Symbol;Acc:MGI:1341799]	0.882464	0.0476226	0.518121
ENSMUSG00000020295	Hbq1a	11	hemoglobin, theta 1A [Source:MGI Symbol;Acc:MGI:2685722]	0.532802	0.0478687	0.518806
ENSMUSG00000037358	4930578C19Rik	X	RIKEN cDNA 4930578C19 gene [Source:MGI Symbol;Acc:MGI:1923155]	0.513928	0.0481613	0.519799
ENSMUSG00000022487	Gtsf1	15	gametocyte specific factor 1 [Source:MGI Symbol;Acc:MGI:1921424]	0.536233	0.0499239	0.526629

## Sheet: E13.5 down
EnsemblID	symbol	chromosome_name	description	log2FC	P.Value	adj.P.Val
ENSMUSG00000041235	Chd7	4	chromodomain helicase DNA binding protein 7 [Source:MGI Symbol;Acc:MGI:2444748]	-1.58316	1.40552e-08	0.000488559
ENSMUSG00000069171	Nr2f1	13	nuclear receptor subfamily 2, group F, member 1 [Source:MGI Symbol;Acc:MGI:1352451]	-1.4321	8.43437e-06	0.0366473
ENSMUSG00000023964	Calcr	6	calcitonin receptor [Source:MGI Symbol;Acc:MGI:101950]	-1.38862	1.04443e-05	0.0403383
ENSMUSG00000073007	Fam46d	X	family with sequence similarity 46, member D [Source:MGI Symbol;Acc:MGI:2685223]	-1.11361	1.24142e-05	0.0425263
ENSMUSG00000033214	Slitrk5	14	SLIT and NTRK-like family, member 5 [Source:MGI Symbol;Acc:MGI:2679448]	-0.670447	1.34577e-05	0.0425263
ENSMUSG00000028883	Sema3a	5	sema domain, immunoglobulin domain (Ig), short basic domain, secreted, (semaphorin) 3A [Source:MGI Symbol;Acc:MGI:107558]	-0.70435	1.63297e-05	0.043663
ENSMUSG00000019787	Trdn	10	triadin [Source:MGI Symbol;Acc:MGI:1924007]	-0.799998	2.28078e-05	0.0508823
ENSMUSG00000004151	Etv1	12	ets variant gene 1 [Source:MGI Symbol;Acc:MGI:99254]	-0.579448	2.11859e-05	0.0508823
ENSMUSG00000036295	Lrrn3	12	leucine rich repeat protein 3, neuronal [Source:MGI Symbol;Acc:MGI:106036]	-1.01779	2.86174e-05	0.0536043
ENSMUSG00000018893	Mb	15	myoglobin [Source:MGI Symbol;Acc:MGI:96922]	-0.940258	4.80635e-05	0.05761
ENSMUSG00000007653	Gabrb2	11	gamma-aminobutyric acid (GABA) A receptor, subunit beta 2 [Source:MGI Symbol;Acc:MGI:95620]	-0.829223	4.54101e-05	0.05761
ENSMUSG00000031558	Slit2	5	slit homolog 2 (Drosophila) [Source:MGI Symbol;Acc:MGI:1315205]	-0.530242	4.6594e-05	0.05761
ENSMUSG00000022519	Srl	16	sarcalumenin [Source:MGI Symbol;Acc:MGI:2146620]	-0.562589	6.04549e-05	0.0677875
ENSMUSG00000019851	Perp	10	PERP, TP53 apoptosis effector [Source:MGI Symbol;Acc:MGI:1929938]	-0.674771	8.08316e-05	0.0802773
ENSMUSG00000044067	Gpr22	12	G protein-coupled receptor 22 [Source:MGI Symbol;Acc:MGI:1920260]	-0.7236	9.97998e-05	0.0937579
ENSMUSG00000055026	Gabrg3	7	gamma-aminobutyric acid (GABA) A receptor, subunit gamma 3 [Source:MGI Symbol;Acc:MGI:95624]	-0.752344	0.000125423	0.110923
ENSMUSG00000049630	C1ql3	2	C1q-like 3 [Source:MGI Symbol;Acc:MGI:2387350]	-0.928176	0.000147688	0.116673
ENSMUSG00000027765	P2ry1	3	purinergic receptor P2Y, G-protein coupled 1 [Source:MGI Symbol;Acc:MGI:105049]	-0.617265	0.000144803	0.116673
ENSMUSG00000059742	Kcnh7	2	potassium voltage-gated channel, subfamily H (eag-related), member 7 [Source:MGI Symbol;Acc:MGI:2159566]	-0.919448	0.000170632	0.124748
ENSMUSG00000055639	Dach1	14	dachshund 1 (Drosophila) [Source:MGI Symbol;Acc:MGI:1277991]	-0.645435	0.000175853	0.124748
ENSMUSG00000057378	Ryr3	2	ryanodine receptor 3 [Source:MGI Symbol;Acc:MGI:99684]	-0.52855	0.000214643	0.14922
ENSMUSG00000035551	Igfbpl1	4	insulin-like growth factor binding protein-like 1 [Source:MGI Symbol;Acc:MGI:1933198]	-0.667013	0.000230554	0.151209
ENSMUSG00000026824	Kcnj3	2	potassium inwardly-rectifying channel, subfamily J, member 3 [Source:MGI Symbol;Acc:MGI:104742]	-0.847137	0.000327504	0.203287
ENSMUSG00000030513	Pcsk6	7	proprotein convertase subtilisin/kexin type 6 [Source:MGI Symbol;Acc:MGI:102897]	-0.768451	0.000395152	0.228925
ENSMUSG00000036198	Arhgap36	X	Rho GTPase activating protein 36 [Source:MGI Symbol;Acc:MGI:1922654]	-0.612234	0.000391346	0.228925
ENSMUSG00000073414	AU023871	17	expressed sequence AU023871 [Source:MGI Symbol;Acc:MGI:2146995]	-1.03382	0.000554714	0.275455
ENSMUSG00000007682	Dio2	12	deiodinase, iodothyronine, type II [Source:MGI Symbol;Acc:MGI:1338833]	-0.85151	0.000568481	0.278315
ENSMUSG00000039114	Nrn1	13	neuritin 1 [Source:MGI Symbol;Acc:MGI:1915654]	-1.75896	0.000600659	0.289985
ENSMUSG00000061816	Myl1	1	myosin, light polypeptide 1 [Source:MGI Symbol;Acc:MGI:97269]	-1.38622	0.000619281	0.29488
ENSMUSG00000031712	Il15	8	interleukin 15 [Source:MGI Symbol;Acc:MGI:103014]	-0.955633	0.000838551	0.359852
ENSMUSG00000023328	Ache	5	acetylcholinesterase [Source:MGI Symbol;Acc:MGI:87876]	-0.653941	0.000861211	0.365069
ENSMUSG00000033737	Fndc3c1	X	fibronectin type III domain containing 3C1 [Source:MGI Symbol;Acc:MGI:2685630]	-0.82385	0.000894895	0.374778
ENSMUSG00000090326	Gm17384	5	predicted gene, 17384 [Source:MGI Symbol;Acc:MGI:4937018]	-0.854451	0.000916545	0.379275
ENSMUSG00000019906	Lin7a	10	lin-7 homolog A (C. elegans) [Source:MGI Symbol;Acc:MGI:2135609]	-1.043	0.000946927	0.382735
ENSMUSG00000028780	Sema3c	5	sema domain, immunoglobulin domain (Ig), short basic domain, secreted, (semaphorin) 3C [Source:MGI Symbol;Acc:MGI:107557]	-0.653042	0.000936219	0.382735
ENSMUSG00000023993	Treml1	17	triggering receptor expressed on myeloid cells-like 1 [Source:MGI Symbol;Acc:MGI:1918576]	-0.988201	0.00106751	0.403622
ENSMUSG00000074342	I830077J02Rik	3	RIKEN cDNA I830077J02 gene [Source:MGI Symbol;Acc:MGI:3588284]	-0.5603	0.0010454	0.403622
ENSMUSG00000027022	Xirp2	2	xin actin-binding repeat containing 2 [Source:MGI Symbol;Acc:MGI:2685198]	-0.772715	0.00144778	0.487657
ENSMUSG00000045613	Chrm2	6	cholinergic receptor, muscarinic 2, cardiac [Source:MGI Symbol;Acc:MGI:88397]	-0.734352	0.00145083	0.487657
ENSMUSG00000053441	Adamts19	18	a disintegrin-like and metallopeptidase (reprolysin type) with thrombospondin type 1 motif, 19 [Source:MGI Symbol;Acc:MGI:2442875]	-0.671425	0.00147848	0.487657
ENSMUSG00000034028	Cd226	18	CD226 antigen [Source:MGI Symbol;Acc:MGI:3039602]	-0.952053	0.00159107	0.498248
ENSMUSG00000021719	Rgs7bp	13	regulator of G-protein signalling 7 binding protein [Source:MGI Symbol;Acc:MGI:106334]	-0.520952	0.00164502	0.501705
ENSMUSG00000006389	Mpl	4	myeloproliferative leukemia virus oncogene [Source:MGI Symbol;Acc:MGI:97076]	-0.767453	0.00170589	0.507098
ENSMUSG00000030402	Ppm1n	7	protein phosphatase, Mg2+/Mn2+ dependent, 1N (putative) [Source:MGI Symbol;Acc:MGI:2142330]	-0.629922	0.00175063	0.507098
ENSMUSG00000074491	Clec4g	8	C-type lectin domain family 4, member g [Source:MGI Symbol;Acc:MGI:1923113]	-0.625678	0.00178573	0.510245
ENSMUSG00000046080	Clec9a	6	C-type lectin domain family 9, member a [Source:MGI Symbol;Acc:MGI:2444608]	-0.995803	0.00196498	0.533616
ENSMUSG00000051361	6030498E09Rik	X	RIKEN cDNA 6030498E09 gene [Source:MGI Symbol;Acc:MGI:1925133]	-0.766597	0.00230863	0.572261
ENSMUSG00000021613	Hapln1	13	hyaluronan and proteoglycan link protein 1 [Source:MGI Symbol;Acc:MGI:1337006]	-0.74246	0.00236316	0.572261
ENSMUSG00000021765	Fst	13	follistatin [Source:MGI Symbol;Acc:MGI:95586]	-0.73673	0.00226131	0.572261
ENSMUSG00000035299	Mid1	X	midline 1 [Source:MGI Symbol;Acc:MGI:1100537]	-0.630365	0.00245767	0.572261
ENSMUSG00000055022	Cntn1	15	contactin 1 [Source:MGI Symbol;Acc:MGI:105980]	-0.59458	0.0023771	0.572261
ENSMUSG00000041216	Clvs1	4	clavesin 1 [Source:MGI Symbol;Acc:MGI:1921688]	-0.544996	0.00236222	0.572261
ENSMUSG00000022122	Ednrb	14	endothelin receptor type B [Source:MGI Symbol;Acc:MGI:102720]	-0.539833	0.00228861	0.572261
ENSMUSG00000039057	Myo16	8	myosin XVI [Source:MGI Symbol;Acc:MGI:2685951]	-0.506388	0.00237812	0.572261
ENSMUSG00000043753	Dmrta1	4	doublesex and mab-3 related transcription factor like family A1 [Source:MGI Symbol;Acc:MGI:2653627]	-0.680559	0.00257635	0.589171
ENSMUSG00000039070	Cpa4	6	carboxypeptidase A4 [Source:MGI Symbol;Acc:MGI:1919041]	-1.02569	0.00282141	0.618482
ENSMUSG00000039720	Got1l1	8	glutamic-oxaloacetic transaminase 1-like 1 [Source:MGI Symbol;Acc:MGI:1923865]	-0.630601	0.00288563	0.623009
ENSMUSG00000038403	Hfe2	3	hemochromatosis type 2 (juvenile) (human homolog) [Source:MGI Symbol;Acc:MGI:1916835]	-0.537248	0.00322927	0.664198
ENSMUSG00000022309	Angpt1	15	angiopoietin 1 [Source:MGI Symbol;Acc:MGI:108448]	-0.679805	0.00340466	0.688057
ENSMUSG00000020061	Mybpc1	10	myosin binding protein C, slow-type [Source:MGI Symbol;Acc:MGI:1336213]	-0.777502	0.00349321	0.697839
ENSMUSG00000027792	Bche	3	butyrylcholinesterase [Source:MGI Symbol;Acc:MGI:894278]	-0.557711	0.00357378	0.705977
ENSMUSG00000049001	Ndnf	6	RIKEN cDNA A930038C07 gene [Source:MGI Symbol;Acc:MGI:1915419]	-0.581007	0.00378967	0.727929
ENSMUSG00000029816	Gpnmb	6	glycoprotein (transmembrane) nmb [Source:MGI Symbol;Acc:MGI:1934765]	-0.654407	0.00400077	0.731931
ENSMUSG00000030054	Gp9	6	glycoprotein 9 (platelet) [Source:MGI Symbol;Acc:MGI:1860137]	-1.02426	0.00428637	0.739841
ENSMUSG00000081683	Fzd10	5	frizzled homolog 10 (Drosophila) [Source:MGI Symbol;Acc:MGI:2136761]	-0.627083	0.00421713	0.739841
ENSMUSG00000026778	Prkcq	2	protein kinase C, theta [Source:MGI Symbol;Acc:MGI:97601]	-0.559578	0.00434485	0.739841
ENSMUSG00000029121	Crmp1	5	collapsin response mediator protein 1 [Source:MGI Symbol;Acc:MGI:107793]	-0.536784	0.00436328	0.739841
ENSMUSG00000062980	Cped1	6	RIKEN cDNA A430107O13 gene [Source:MGI Symbol;Acc:MGI:2444814]	-0.562931	0.00445589	0.741085
ENSMUSG00000094808	1810009J06Rik	6	RIKEN cDNA 1810009J06 gene [Source:MGI Symbol;Acc:MGI:1920876]	-0.708177	0.00472857	0.755232
ENSMUSG00000028020	Glrb	3	glycine receptor, beta subunit [Source:MGI Symbol;Acc:MGI:95751]	-0.512132	0.00474269	0.755232
ENSMUSG00000050071	Bex1	X	brain expressed gene 1 [Source:MGI Symbol;Acc:MGI:1328321]	-0.672787	0.004804	0.759032
ENSMUSG00000044086	Lmod3	6	leiomodin 3 (fetal) [Source:MGI Symbol;Acc:MGI:2444169]	-0.553205	0.00485417	0.761141
ENSMUSG00000038112	AW551984	9	expressed sequence AW551984 [Source:MGI Symbol;Acc:MGI:2143322]	-0.561104	0.00492472	0.763651
ENSMUSG00000073399	Trim40	17	tripartite motif-containing 40 [Source:MGI Symbol;Acc:MGI:2684881]	-0.526834	0.0050431	0.775656
ENSMUSG00000000320	Alox12	11	arachidonate 12-lipoxygenase [Source:MGI Symbol;Acc:MGI:87998]	-1.11558	0.00513646	0.776844
ENSMUSG00000026182	Tnp1	1	transition protein 1 [Source:MGI Symbol;Acc:MGI:98784]	-0.548477	0.00525731	0.784309
ENSMUSG00000023279	Bmp15	X	bone morphogenetic protein 15 [Source:MGI Symbol;Acc:MGI:1316745]	-0.668885	0.00534049	0.785267
ENSMUSG00000069072	Slc7a14	3	solute carrier family 7 (cationic amino acid transporter, y+ system), member 14 [Source:MGI Symbol;Acc:MGI:3040688]	-0.640532	0.00532381	0.785267
ENSMUSG00000010803	Gabra1	11	gamma-aminobutyric acid (GABA) A receptor, subunit alpha 1 [Source:MGI Symbol;Acc:MGI:95613]	-0.721187	0.00564961	0.795062
ENSMUSG00000020120	Plek	11	pleckstrin [Source:MGI Symbol;Acc:MGI:1860485]	-0.820549	0.00637526	0.849058
ENSMUSG00000022514	Il1rap	16	interleukin 1 receptor accessory protein [Source:MGI Symbol;Acc:MGI:104975]	-0.50269	0.00679334	0.884407
ENSMUSG00000029372	Ppbp	5	pro-platelet basic protein [Source:MGI Symbol;Acc:MGI:1888712]	-1.16398	0.00700938	0.899063
ENSMUSG00000070866	Zfp804a	2	zinc finger protein 804A [Source:MGI Symbol;Acc:MGI:2442949]	-0.534238	0.00699672	0.899063
ENSMUSG00000081420	Olfr29-ps1	4	olfactory receptor 29, pseudogene 1 [Source:MGI Symbol;Acc:MGI:1352685]	-0.762467	0.00714833	0.906901
ENSMUSG00000044573	Acp1	12	acid phosphatase 1, soluble [Source:MGI Symbol;Acc:MGI:87881]	-0.760748	0.00745644	0.912626
ENSMUSG00000026357	Rgs18	1	regulator of G-protein signaling 18 [Source:MGI Symbol;Acc:MGI:1927498]	-1.19365	0.00845691	0.957128
ENSMUSG00000027971	Ndst4	3	N-deacetylase/N-sulfotransferase (heparin glucosaminyl) 4 [Source:MGI Symbol;Acc:MGI:1932545]	-0.728384	0.0087274	0.96363
ENSMUSG00000040498	Igsf23	7	RIKEN cDNA 2210010C17 gene [Source:MGI Symbol;Acc:MGI:1917330]	-0.541968	0.00896569	0.96363
ENSMUSG00000029211	Gabra4	5	gamma-aminobutyric acid (GABA) A receptor, subunit alpha 4 [Source:MGI Symbol;Acc:MGI:95616]	-0.574847	0.00920469	0.978456
ENSMUSG00000027559	Car3	3	carbonic anhydrase 3 [Source:MGI Symbol;Acc:MGI:88270]	-0.938308	0.0186008	0.999855
ENSMUSG00000016255	Tubb1	2	tubulin, beta 1 class VI [Source:MGI Symbol;Acc:MGI:107814]	-0.936025	0.0108489	0.999855
ENSMUSG00000021675	F2rl2	13	coagulation factor II (thrombin) receptor-like 2 [Source:MGI Symbol;Acc:MGI:1298208]	-0.833866	0.0457348	0.999855
ENSMUSG00000026100	Mstn	1	myostatin [Source:MGI Symbol;Acc:MGI:95691]	-0.826663	0.0238053	0.999855
ENSMUSG00000069515	Lyz1	10	lysozyme 1 [Source:MGI Symbol;Acc:MGI:96902]	-0.815082	0.0191197	0.999855
ENSMUSG00000030159	Clec1b	6	C-type lectin domain family 1, member b [Source:MGI Symbol;Acc:MGI:1913287]	-0.811426	0.0173412	0.999855
ENSMUSG00000034664	Itga2b	11	integrin alpha 2b [Source:MGI Symbol;Acc:MGI:96601]	-0.796268	0.010892	0.999855
ENSMUSG00000028132	Tmem56	3	transmembrane protein 56 [Source:MGI Symbol;Acc:MGI:1923195]	-0.784953	0.0493377	0.999855
ENSMUSG00000001865	Cpa3	3	carboxypeptidase A3, mast cell [Source:MGI Symbol;Acc:MGI:88479]	-0.764751	0.0434657	0.999855
ENSMUSG00000076009	Mir688	15	microRNA 688 [Source:MGI Symbol;Acc:MGI:3629926]	-0.750245	0.0139371	0.999855
ENSMUSG00000036144	Meox2	12	mesenchyme homeobox 2 [Source:MGI Symbol;Acc:MGI:103219]	-0.740746	0.0452927	0.999855
ENSMUSG00000022129	Dct	14	dopachrome tautomerase [Source:MGI Symbol;Acc:MGI:102563]	-0.733292	0.0181727	0.999855
ENSMUSG00000050901	Mtnr1b	9	melatonin receptor 1B [Source:MGI Symbol;Acc:MGI:2181726]	-0.694755	0.0106127	0.999855
ENSMUSG00000071528	Usmg5	19	upregulated during skeletal muscle growth 5 [Source:MGI Symbol;Acc:MGI:1891435]	-0.667314	0.0156144	0.999855
ENSMUSG00000020689	Itgb3	11	integrin beta 3 [Source:MGI Symbol;Acc:MGI:96612]	-0.665327	0.0225957	0.999855
ENSMUSG00000056423	Uts2d	16	urotensin 2 domain containing [Source:MGI Symbol;Acc:MGI:2677064]	-0.663624	0.0251237	0.999855
ENSMUSG00000020641	Rsad2	12	radical S-adenosyl methionine domain containing 2 [Source:MGI Symbol;Acc:MGI:1929628]	-0.657428	0.0151152	0.999855
ENSMUSG00000047953	Gp5	16	glycoprotein 5 (platelet) [Source:MGI Symbol;Acc:MGI:1096363]	-0.6558	0.0283677	0.999855
ENSMUSG00000048304	Slitrk3	3	SLIT and NTRK-like family, member 3 [Source:MGI Symbol;Acc:MGI:2679447]	-0.651213	0.0180273	0.999855
ENSMUSG00000054417	Cyp3a44	5	cytochrome P450, family 3, subfamily a, polypeptide 44 [Source:MGI Symbol;Acc:MGI:2449818]	-0.648496	0.0389823	0.999855
ENSMUSG00000020787	P2rx1	11	purinergic receptor P2X, ligand-gated ion channel, 1 [Source:MGI Symbol;Acc:MGI:1098235]	-0.630022	0.0239569	0.999855
ENSMUSG00000032503	Arpp21	9	cyclic AMP-regulated phosphoprotein, 21 [Source:MGI Symbol;Acc:MGI:107562]	-0.628363	0.010573	0.999855
ENSMUSG00000015316	Slamf1	1	signaling lymphocytic activation molecule family member 1 [Source:MGI Symbol;Acc:MGI:1351314]	-0.609733	0.0189338	0.999855
ENSMUSG00000019905	Gprc6a	10	G protein-coupled receptor, family C, group 6, member A [Source:MGI Symbol;Acc:MGI:2429498]	-0.609141	0.0310767	0.999855
ENSMUSG00000059900	Tmem40	6	transmembrane protein 40 [Source:MGI Symbol;Acc:MGI:2137870]	-0.594182	0.014105	0.999855
ENSMUSG00000033981	Gria2	3	glutamate receptor, ionotropic, AMPA2 (alpha 2) [Source:MGI Symbol;Acc:MGI:95809]	-0.580058	0.0110965	0.999855
ENSMUSG00000033383	Rtp1	16	receptor transporter protein 1 [Source:MGI Symbol;Acc:MGI:2685450]	-0.569947	0.018782	0.999855
ENSMUSG00000094305	Scgb2b20	7	androgen binding protein delta [Source:MGI Symbol;Acc:MGI:3514009]	-0.569054	0.0201797	0.999855
ENSMUSG00000049362	Olfr173	16	olfactory receptor 173 [Source:MGI Symbol;Acc:MGI:3030007]	-0.566975	0.0339214	0.999855
ENSMUSG00000026586	Prrx1	1	paired related homeobox 1 [Source:MGI Symbol;Acc:MGI:97712]	-0.56631	0.0147597	0.999855
ENSMUSG00000041324	Inhba	13	inhibin beta-A [Source:MGI Symbol;Acc:MGI:96570]	-0.562768	0.0262728	0.999855
ENSMUSG00000030382	Slc27a5	7	solute carrier family 27 (fatty acid transporter), member 5 [Source:MGI Symbol;Acc:MGI:1347100]	-0.555372	0.0466644	0.999855
ENSMUSG00000021961	4930578I06Rik	14	RIKEN cDNA 4930578I06 gene [Source:MGI Symbol;Acc:MGI:1915000]	-0.548557	0.04094	0.999855
ENSMUSG00000044801	Olfr159	4	olfactory receptor 159 [Source:MGI Symbol;Acc:MGI:1352686]	-0.546686	0.0333073	0.999855
ENSMUSG00000046699	Slitrk4	X	SLIT and NTRK-like family, member 4 [Source:MGI Symbol;Acc:MGI:2442509]	-0.541743	0.0145905	0.999855
ENSMUSG00000035539	E230008N13Rik	4	RIKEN cDNA E230008N13 gene [Source:MGI Symbol;Acc:MGI:2685871]	-0.529886	0.0165962	0.999855
ENSMUSG00000022367	Has2	15	hyaluronan synthase 2 [Source:MGI Symbol;Acc:MGI:107821]	-0.529727	0.0260601	0.999855
ENSMUSG00000078670	Fam174b	7	family with sequence similarity 174, member B [Source:MGI Symbol;Acc:MGI:3698178]	-0.528969	0.0108591	0.999855
ENSMUSG00000074264	Amy1	3	amylase 1, salivary [Source:MGI Symbol;Acc:MGI:88019]	-0.528642	0.0106468	0.999855
ENSMUSG00000022012	Enox1	14	ecto-NOX disulfide-thiol exchanger 1 [Source:MGI Symbol;Acc:MGI:2444896]	-0.523449	0.0128604	0.999855
ENSMUSG00000067341	H2-Eb2	17	histocompatibility 2, class II antigen E beta2 [Source:MGI Symbol;Acc:MGI:95902]	-0.519913	0.0256584	0.999855
ENSMUSG00000020029	Nudt4	10	nudix (nucleoside diphosphate linked moiety X)-type motif 4 [Source:MGI Symbol;Acc:MGI:1918457]	-0.519869	0.0177751	0.999855
ENSMUSG00000073888	Ccl27a	4	chemokine (C-C motif) ligand 27A [Source:MGI Symbol;Acc:MGI:1343459]	-0.51981	0.0200882	0.999855
ENSMUSG00000038370	Pcp4l1	1	Purkinje cell protein 4-like 1 [Source:MGI Symbol;Acc:MGI:1913675]	-0.516925	0.0151899	0.999855
ENSMUSG00000025043	Dusp21	X	dual specificity phosphatase 21 [Source:MGI Symbol;Acc:MGI:1920797]	-0.512491	0.0177213	0.999855
ENSMUSG00000025488	Cox8b	7	cytochrome c oxidase, subunit VIIIb [Source:MGI Symbol;Acc:MGI:105958]	-0.51147	0.0303198	0.999855
ENSMUSG00000003555	Cyp17a1	19	cytochrome P450, family 17, subfamily a, polypeptide 1 [Source:MGI Symbol;Acc:MGI:88586]	-0.510142	0.0278086	0.999855
ENSMUSG00000028172	Tacr3	3	tachykinin receptor 3 [Source:MGI Symbol;Acc:MGI:892968]	-0.510102	0.0285717	0.999855
ENSMUSG00000042717	Ppp1r3a	6	protein phosphatase 1, regulatory (inhibitor) subunit 3A [Source:MGI Symbol;Acc:MGI:2153588]	-0.509083	0.0379978	0.999855
ENSMUSG00000030669	Calca	7	calcitonin/calcitonin-related polypeptide, alpha [Source:MGI Symbol;Acc:MGI:2151253]	-0.508164	0.0305499	0.999855
ENSMUSG00000046500	Fam19a4	6	family with sequence similarity 19, member A4 [Source:MGI Symbol;Acc:MGI:2444563]	-0.507265	0.0479472	0.999855
ENSMUSG00000075209	Olfr1016	2	olfactory receptor 1016 [Source:MGI Symbol;Acc:MGI:3030850]	-0.506822	0.0380178	0.999855
ENSMUSG00000048416	Mlf1	3	myeloid leukemia factor 1 [Source:MGI Symbol;Acc:MGI:1341819]	-0.501792	0.0199882	0.999855

## Sheet: E13.5 up
EnsemblID	symbol	chromosome_name	description	log2FC	P.Value	adj.P.Val
ENSMUSG00000025196	Cpn1	19	carboxypeptidase N, polypeptide 1 [Source:MGI Symbol;Acc:MGI:2135874]	1.92508	2.32304e-07	0.00403744
ENSMUSG00000055312	0610012H03Rik	2	RIKEN cDNA 0610012H03 gene [Source:MGI Symbol;Acc:MGI:1921338]	0.910622	3.92258e-06	0.0272698
ENSMUSG00000069792	Wfdc17	11	predicted gene 11428 [Source:MGI Symbol;Acc:MGI:3649773]	1.6059	7.75548e-06	0.0366473
ENSMUSG00000059361	Nrsn2	2	neurensin 2 [Source:MGI Symbol;Acc:MGI:2684969]	0.647709	2.34211e-05	0.0508823
ENSMUSG00000073950	Olfr599	7	olfactory receptor 599 [Source:MGI Symbol;Acc:MGI:3030433]	0.619413	3.2787e-05	0.0536043
ENSMUSG00000022487	Gtsf1	15	gametocyte specific factor 1 [Source:MGI Symbol;Acc:MGI:1921424]	1.47064	3.08794e-05	0.0536043
ENSMUSG00000029322	Plac8	5	placenta-specific 8 [Source:MGI Symbol;Acc:MGI:2445289]	1.56814	2.98522e-05	0.0536043
ENSMUSG00000057606	Colq	14	collagen-like tail subunit (single strand of homotrimer) of asymmetric acetylcholinesterase [Source:MGI Symbol;Acc:MGI:1338761]	0.629145	4.69128e-05	0.05761
ENSMUSG00000026471	Mr1	1	major histocompatibility complex, class I-related [Source:MGI Symbol;Acc:MGI:1195463]	0.856121	7.07887e-05	0.0768942
ENSMUSG00000022180	Slc7a8	14	solute carrier family 7 (cationic amino acid transporter, y+ system), member 8 [Source:MGI Symbol;Acc:MGI:1355323]	0.747875	0.000111554	0.102043
ENSMUSG00000057123	Gja5	3	gap junction protein, alpha 5 [Source:MGI Symbol;Acc:MGI:95716]	0.52365	0.000161228	0.121832
ENSMUSG00000017737	Mmp9	2	matrix metallopeptidase 9 [Source:MGI Symbol;Acc:MGI:97011]	1.1458	0.000173066	0.124748
ENSMUSG00000058952	Cfi	3	complement component factor i [Source:MGI Symbol;Acc:MGI:105937]	0.961992	0.000407585	0.231831
ENSMUSG00000028415	Spink4	4	serine peptidase inhibitor, Kazal type 4 [Source:MGI Symbol;Acc:MGI:1341848]	0.801616	0.000464815	0.248569
ENSMUSG00000021638	Ocln	13	occludin [Source:MGI Symbol;Acc:MGI:106183]	0.849622	0.00050656	0.262806
ENSMUSG00000031461	Myom2	8	myomesin 2 [Source:MGI Symbol;Acc:MGI:1328358]	0.89675	0.000998165	0.394275
ENSMUSG00000031465	Angpt2	8	angiopoietin 2 [Source:MGI Symbol;Acc:MGI:1202890]	0.649256	0.00106828	0.403622
ENSMUSG00000095180	Rhox5	X	reproductive homeobox 5 [Source:MGI Symbol;Acc:MGI:97538]	0.642186	0.00112952	0.417682
ENSMUSG00000039145	Camk1d	2	calcium/calmodulin-dependent protein kinase ID [Source:MGI Symbol;Acc:MGI:2442190]	0.811272	0.00112651	0.417682
ENSMUSG00000044206	Vsig4	X	V-set and immunoglobulin domain containing 4 [Source:MGI Symbol;Acc:MGI:2679720]	0.585699	0.00124677	0.446781
ENSMUSG00000022661	Cd200	16	CD200 antigen [Source:MGI Symbol;Acc:MGI:1196990]	0.816283	0.00133716	0.474283
ENSMUSG00000046312	AI464131	4	expressed sequence AI464131 [Source:MGI Symbol;Acc:MGI:2140300]	0.695067	0.00155577	0.492191
ENSMUSG00000022949	Clic6	16	chloride intracellular channel 6 [Source:MGI Symbol;Acc:MGI:2146607]	0.798525	0.00155757	0.492191
ENSMUSG00000005686	Ampd3	7	adenosine monophosphate deaminase 3 [Source:MGI Symbol;Acc:MGI:1096344]	0.534017	0.00164541	0.501705
ENSMUSG00000072601	Ear1	14	eosinophil-associated, ribonuclease A family, member 1 [Source:MGI Symbol;Acc:MGI:108021]	1.15062	0.00179085	0.510245
ENSMUSG00000034336	Ina	19	internexin neuronal intermediate filament protein, alpha [Source:MGI Symbol;Acc:MGI:96568]	0.661238	0.0018895	0.521263
ENSMUSG00000028885	Smpdl3b	4	sphingomyelin phosphodiesterase, acid-like 3B [Source:MGI Symbol;Acc:MGI:1916022]	0.511236	0.00215016	0.559873
ENSMUSG00000032735	Ablim3	18	actin binding LIM protein family, member 3 [Source:MGI Symbol;Acc:MGI:2442582]	0.560622	0.00268077	0.602447
ENSMUSG00000054258	Gm5082	13	predicted gene 5082 [Source:MGI Symbol;Acc:MGI:3644232]	1.2495	0.00279751	0.618482
ENSMUSG00000058420	Syt17	7	synaptotagmin XVII [Source:MGI Symbol;Acc:MGI:104966]	0.568592	0.00301862	0.64502
ENSMUSG00000030787	Lyve1	7	lymphatic vessel endothelial hyaluronan receptor 1 [Source:MGI Symbol;Acc:MGI:2136348]	0.690554	0.00302683	0.64502
ENSMUSG00000021367	Edn1	13	endothelin 1 [Source:MGI Symbol;Acc:MGI:95283]	0.903543	0.0031366	0.656797
ENSMUSG00000027861	Casq2	3	calsequestrin 2 [Source:MGI Symbol;Acc:MGI:1309469]	0.556697	0.0031875	0.659509
ENSMUSG00000061462	Obscn	11	obscurin, cytoskeletal calmodulin and titin-interacting RhoGEF [Source:MGI Symbol;Acc:MGI:2681862]	0.513075	0.00333432	0.68177
ENSMUSG00000020891	Alox8	11	arachidonate 8-lipoxygenase [Source:MGI Symbol;Acc:MGI:1098228]	0.872816	0.00336242	0.683495
ENSMUSG00000074604	Mgst2	3	microsomal glutathione S-transferase 2 [Source:MGI Symbol;Acc:MGI:2448481]	0.766195	0.00383831	0.727929
ENSMUSG00000037101	Ttc29	8	tetratricopeptide repeat domain 29 [Source:MGI Symbol;Acc:MGI:1920551]	0.513644	0.0039403	0.731037
ENSMUSG00000062309	Rpp25	9	ribonuclease P 25 subunit (human) [Source:MGI Symbol;Acc:MGI:2143151]	0.557824	0.00395382	0.731037
ENSMUSG00000030792	Dkkl1	7	dickkopf-like 1 [Source:MGI Symbol;Acc:MGI:1354963]	0.633232	0.00435697	0.739841
ENSMUSG00000029088	Kcnip4	5	Kv channel interacting protein 4 [Source:MGI Symbol;Acc:MGI:1933131]	0.859979	0.00418518	0.739841
ENSMUSG00000026833	Olfm1	2	olfactomedin 1 [Source:MGI Symbol;Acc:MGI:1860437]	0.560031	0.00440825	0.741085
ENSMUSG00000066952	Myo1h	5	myosin 1H [Source:MGI Symbol;Acc:MGI:1914674]	0.56748	0.00457751	0.75364
ENSMUSG00000042246	Tmc7	7	transmembrane channel-like gene family 7 [Source:MGI Symbol;Acc:MGI:2443317]	0.609556	0.00459643	0.75364
ENSMUSG00000059657	Stfa2l1	16	stefin A2 like 1 [Source:MGI Symbol;Acc:MGI:3524944]	1.18886	0.00494308	0.763651
ENSMUSG00000022040	Ephx2	14	epoxide hydrolase 2, cytoplasmic [Source:MGI Symbol;Acc:MGI:99500]	0.633402	0.00517798	0.776844
ENSMUSG00000022584	Ly6c2	15	lymphocyte antigen 6 complex, locus C2 [Source:MGI Symbol;Acc:MGI:3712069]	0.508794	0.00537966	0.785702
ENSMUSG00000022103	Gfra2	14	glial cell line derived neurotrophic factor family receptor alpha 2 [Source:MGI Symbol;Acc:MGI:1195462]	0.588199	0.00545862	0.787309
ENSMUSG00000032271	Nnmt	9	nicotinamide N-methyltransferase [Source:MGI Symbol;Acc:MGI:1099443]	0.608477	0.00545801	0.787309
ENSMUSG00000031362	Xlr4c	X	X-linked lymphocyte-regulated 4C [Source:MGI Symbol;Acc:MGI:3574099]	1.15893	0.00551158	0.788406
ENSMUSG00000037379	Spon2	5	spondin 2, extracellular matrix protein [Source:MGI Symbol;Acc:MGI:1923724]	0.629813	0.00597568	0.821007
ENSMUSG00000079597	Gm5483	16	predicted gene 5483 [Source:MGI Symbol;Acc:MGI:3645124]	0.665666	0.00624209	0.840989
ENSMUSG00000046318	Ccbe1	18	collagen and calcium binding EGF domains 1 [Source:MGI Symbol;Acc:MGI:2445053]	0.502403	0.00636455	0.849058
ENSMUSG00000049382	Krt8	15	keratin 8 [Source:MGI Symbol;Acc:MGI:96705]	0.631056	0.00637263	0.849058
ENSMUSG00000042251	Pm20d1	1	peptidase M20 domain containing 1 [Source:MGI Symbol;Acc:MGI:2442939]	0.558887	0.00641098	0.850556
ENSMUSG00000024935	Slc1a1	19	solute carrier family 1 (neuronal/epithelial high affinity glutamate transporter, system Xag), member 1 [Source:MGI Symbol;Acc:MGI:105083]	0.70496	0.00652978	0.856511
ENSMUSG00000041707	1810011H11Rik	14	RIKEN cDNA 1810011H11 gene [Source:MGI Symbol;Acc:MGI:1916319]	0.586478	0.00693961	0.896732
ENSMUSG00000066361	Serpina3c	12	serine (or cysteine) peptidase inhibitor, clade A, member 3C [Source:MGI Symbol;Acc:MGI:102848]	0.581894	0.00740905	0.912626
ENSMUSG00000056054	S100a8	3	S100 calcium binding protein A8 (calgranulin A) [Source:MGI Symbol;Acc:MGI:88244]	1.02833	0.00760897	0.91613
ENSMUSG00000013584	Aldh1a2	9	aldehyde dehydrogenase family 1, subfamily A2 [Source:MGI Symbol;Acc:MGI:107928]	0.694372	0.00785535	0.919367
ENSMUSG00000036594	H2-Aa	17	histocompatibility 2, class II antigen A, alpha [Source:MGI Symbol;Acc:MGI:95895]	0.694079	0.00832386	0.955216
ENSMUSG00000002324	Rec8	14	REC8 homolog (yeast) [Source:MGI Symbol;Acc:MGI:1929645]	0.547061	0.00910608	0.970943
ENSMUSG00000044164	Rnf182	13	ring finger protein 182 [Source:MGI Symbol;Acc:MGI:3045355]	0.574304	0.00933466	0.983251
ENSMUSG00000046367	4931440L10Rik	1	RIKEN cDNA 4931440L10 gene [Source:MGI Symbol;Acc:MGI:1918251]	0.668232	0.00958991	0.989881
ENSMUSG00000074852	Hpse2	19	heparanase 2 [Source:MGI Symbol;Acc:MGI:2685814]	0.863535	0.00945655	0.989881
ENSMUSG00000001739	Cldn15	5	claudin 15 [Source:MGI Symbol;Acc:MGI:1913103]	0.501725	0.0374785	0.999855
ENSMUSG00000056071	S100a9	3	S100 calcium binding protein A9 (calgranulin B) [Source:MGI Symbol;Acc:MGI:1338947]	0.501943	0.0465486	0.999855
ENSMUSG00000023886	Smoc2	17	SPARC related modular calcium binding 2 [Source:MGI Symbol;Acc:MGI:1929881]	0.503966	0.0211913	0.999855
ENSMUSG00000096039	D830030K20Rik	14	RIKEN cDNA D830030K20 gene [Source:MGI Symbol;Acc:MGI:2443830]	0.504156	0.0117507	0.999855
ENSMUSG00000075567	Krtap1-4	11	keratin associated protein 1-4 [Source:MGI Symbol;Acc:MGI:3651229]	0.504573	0.0134316	0.999855
ENSMUSG00000032372	Plscr2	9	phospholipid scramblase 2 [Source:MGI Symbol;Acc:MGI:1270860]	0.508129	0.0360099	0.999855
ENSMUSG00000064968	Snord47	1	small nucleolar RNA, C/D box 47 [Source:MGI Symbol;Acc:MGI:3819537]	0.508686	0.0225824	0.999855
ENSMUSG00000018822	Sfrp5	19	secreted frizzled-related sequence protein 5 [Source:MGI Symbol;Acc:MGI:1860298]	0.511163	0.0218529	0.999855
ENSMUSG00000000701	Tcl1b5	12	T cell leukemia/lymphoma 1B, 5 [Source:MGI Symbol;Acc:MGI:1351635]	0.515775	0.0153181	0.999855
ENSMUSG00000047363	Cstad	2	CSA-conditional, T cell activation-dependent protein [Source:MGI Symbol;Acc:MGI:1925867]	0.518501	0.0108449	0.999855
ENSMUSG00000062310	Glrp1	1	glutamine repeat protein 1 [Source:MGI Symbol;Acc:MGI:108038]	0.518958	0.0250188	0.999855
ENSMUSG00000053846	Lipg	18	lipase, endothelial [Source:MGI Symbol;Acc:MGI:1341803]	0.53241	0.0287285	0.999855
ENSMUSG00000036853	Mcoln3	3	mucolipin 3 [Source:MGI Symbol;Acc:MGI:1890500]	0.533421	0.0124492	0.999855
ENSMUSG00000071552	Tigit	16	T cell immunoreceptor with Ig and ITIM domains [Source:MGI Symbol;Acc:MGI:3642260]	0.533524	0.0183279	0.999855
ENSMUSG00000043461	Sptssb	3	RIKEN cDNA 1110032A04 gene [Source:MGI Symbol;Acc:MGI:1913433]	0.53791	0.0119918	0.999855
ENSMUSG00000051811	Cox6b2	7	cytochrome c oxidase subunit VIb polypeptide 2 [Source:MGI Symbol;Acc:MGI:3044182]	0.545829	0.0108727	0.999855
ENSMUSG00000045109	Krtap4-7	11	keratin associated protein 4-7 [Source:MGI Symbol;Acc:MGI:1923694]	0.546639	0.0149764	0.999855
ENSMUSG00000043531	Sorcs1	19	VPS10 domain receptor protein SORCS 1 [Source:MGI Symbol;Acc:MGI:1929666]	0.550608	0.0458378	0.999855
ENSMUSG00000063531	Sema3e	5	sema domain, immunoglobulin domain (Ig), short basic domain, secreted, (semaphorin) 3E [Source:MGI Symbol;Acc:MGI:1340034]	0.554481	0.0301594	0.999855
ENSMUSG00000075318	Scn2a1	2	sodium channel, voltage-gated, type II, alpha 1 [Source:MGI Symbol;Acc:MGI:98248]	0.564061	0.0144574	0.999855
ENSMUSG00000047938	4930483J18Rik	15	RIKEN cDNA 4930483J18 gene [Source:MGI Symbol;Acc:MGI:1914888]	0.565545	0.0335277	0.999855
ENSMUSG00000039865	Slc44a3	3	solute carrier family 44, member 3 [Source:MGI Symbol;Acc:MGI:2384860]	0.568621	0.0346973	0.999855
ENSMUSG00000052560	Cpne8	15	copine VIII [Source:MGI Symbol;Acc:MGI:1914121]	0.57141	0.0185854	0.999855
ENSMUSG00000024397	Aif1	17	allograft inflammatory factor 1 [Source:MGI Symbol;Acc:MGI:1343098]	0.572952	0.0242739	0.999855
ENSMUSG00000060738	Prl7c1	13	prolactin family 7, subfamily c, member 1 [Source:MGI Symbol;Acc:MGI:1914755]	0.575844	0.0465435	0.999855
ENSMUSG00000052221	Ppp1r36	12	protein phosphatase 1, regulatory subunit 36 [Source:MGI Symbol;Acc:MGI:2684916]	0.579733	0.0116952	0.999855
ENSMUSG00000066137	Gm11487	4	predicted gene 11487 [Source:MGI Symbol;Acc:MGI:3650704]	0.597026	0.0110188	0.999855
ENSMUSG00000040612	Ildr2	1	immunoglobulin-like domain containing receptor 2 [Source:MGI Symbol;Acc:MGI:1196370]	0.600258	0.0113766	0.999855
ENSMUSG00000024087	Cyp1b1	17	cytochrome P450, family 1, subfamily b, polypeptide 1 [Source:MGI Symbol;Acc:MGI:88590]	0.60228	0.0208688	0.999855
ENSMUSG00000059089	Fcgr4	1	Fc receptor, IgG, low affinity IV [Source:MGI Symbol;Acc:MGI:2179523]	0.602443	0.0120462	0.999855
ENSMUSG00000047228	BC048546	6	cDNA sequence BC048546 [Source:MGI Symbol;Acc:MGI:3039594]	0.61312	0.0490214	0.999855
ENSMUSG00000025105	Bnc1	7	basonuclin 1 [Source:MGI Symbol;Acc:MGI:1097164]	0.613955	0.0368955	0.999855
ENSMUSG00000031285	Dcx	X	doublecortin [Source:MGI Symbol;Acc:MGI:1277171]	0.616592	0.0132013	0.999855
ENSMUSG00000090461	Iltifb	10	interleukin 10-related T cell-derived inducible factor beta [Source:MGI Symbol;Acc:MGI:2151139]	0.62265	0.010448	0.999855
ENSMUSG00000019278	Dpep1	8	dipeptidase 1 (renal) [Source:MGI Symbol;Acc:MGI:94917]	0.646923	0.0498577	0.999855
ENSMUSG00000034795	Ccdc122	14	coiled-coil domain containing 122 [Source:MGI Symbol;Acc:MGI:1918358]	0.656912	0.0108116	0.999855
ENSMUSG00000054091	1810037I17Rik	3	RIKEN cDNA 1810037I17 gene [Source:MGI Symbol;Acc:MGI:1914954]	0.665737	0.0373703	0.999855
ENSMUSG00000028989	Angptl7	4	angiopoietin-like 7 [Source:MGI Symbol;Acc:MGI:3605801]	0.666734	0.021322	0.999855
ENSMUSG00000052353	9930013L23Rik	7	RIKEN cDNA 9930013L23 gene [Source:MGI Symbol;Acc:MGI:2443629]	0.680877	0.0141565	0.999855
ENSMUSG00000005968	Tuft1	3	tuftelin 1 [Source:MGI Symbol;Acc:MGI:109572]	0.685534	0.0332494	0.999855
ENSMUSG00000090084	Srpx	X	sushi-repeat-containing protein [Source:MGI Symbol;Acc:MGI:1858306]	0.715375	0.0119082	0.999855
ENSMUSG00000094637	Vmn1r204	13	vomeronasal 1 receptor 204 [Source:MGI Symbol;Acc:MGI:3651399]	0.718741	0.0169674	0.999855
ENSMUSG00000023885	Thbs2	17	thrombospondin 2 [Source:MGI Symbol;Acc:MGI:98738]	0.722898	0.04108	0.999855
ENSMUSG00000054272	Zscan4c	7	zinc finger and SCAN domain containing 4C [Source:MGI Symbol;Acc:MGI:2685243]	0.735987	0.0375408	0.999855
ENSMUSG00000024395	Lims2	18	LIM and senescent cell antigen like domains 2 [Source:MGI Symbol;Acc:MGI:2385067]	0.764074	0.0370957	0.999855
ENSMUSG00000000983	Wfdc18	11	extracellular proteinase inhibitor [Source:MGI Symbol;Acc:MGI:107506]	0.765278	0.0249531	0.999855
ENSMUSG00000053930	Shisa6	11	shisa homolog 6 (Xenopus laevis) [Source:MGI Symbol;Acc:MGI:2685725]	0.769396	0.0354613	0.999855
ENSMUSG00000039304	Tnfsf10	3	tumor necrosis factor (ligand) superfamily, member 10 [Source:MGI Symbol;Acc:MGI:107414]	0.770805	0.0161218	0.999855
ENSMUSG00000073530	Pappa2	1	pappalysin 2 [Source:MGI Symbol;Acc:MGI:3051647]	0.776696	0.0113172	0.999855
ENSMUSG00000058147	Xlr3c	X	X-linked lymphocyte-regulated 3C [Source:MGI Symbol;Acc:MGI:3047103]	0.787961	0.0393756	0.999855
ENSMUSG00000090166	Ear10	14	eosinophil-associated, ribonuclease A family, member 10 [Source:MGI Symbol;Acc:MGI:1890464]	0.793098	0.0102621	0.999855
ENSMUSG00000040564	Apoc1	7	apolipoprotein C-I [Source:MGI Symbol;Acc:MGI:88053]	0.797521	0.010643	0.999855
ENSMUSG00000073811	Ifna12	4	interferon alpha 12 [Source:MGI Symbol;Acc:MGI:2676324]	0.821586	0.0277467	0.999855
ENSMUSG00000052217	Hbb-bh1	7	hemoglobin Z, beta-like embryonic chain [Source:MGI Symbol;Acc:MGI:96024]	0.842106	0.0158334	0.999855
ENSMUSG00000032496	Ltf	9	lactotransferrin [Source:MGI Symbol;Acc:MGI:96837]	0.84809	0.0180476	0.999855
ENSMUSG00000022902	Stfa2	16	stefin A2 [Source:MGI Symbol;Acc:MGI:106197]	0.882983	0.0128626	0.999855
ENSMUSG00000023078	Cxcl13	5	chemokine (C-X-C motif) ligand 13 [Source:MGI Symbol;Acc:MGI:1888499]	1.00919	0.031794	0.999855
ENSMUSG00000069041	Slc25a31	3	solute carrier family 25 (mitochondrial carrier; adenine nucleotide translocator), member 31 [Source:MGI Symbol;Acc:MGI:1920583]	1.09689	0.0369902	0.999855
ENSMUSG00000073125	Xlr3b	X	X-linked lymphocyte-regulated 3B [Source:MGI Symbol;Acc:MGI:109505]	1.11543	0.013755	0.999855
ENSMUSG00000071561	BC100530	16	cDNA sequence BC100530 [Source:MGI Symbol;Acc:MGI:3696883]	1.24442	0.0126799	0.999855
ENSMUSG00000032484	Ngp	9	neutrophilic granule protein [Source:MGI Symbol;Acc:MGI:105983]	1.39759	0.0124733	0.999855
